# Supplementary material for: Expression Profiling of mRNAs and Long Non-Coding RNAs in Aged Mouse Olfactory Bulb
Source: Sci Rep. 2017 May 18;7:2079. doi: 10.1038/s41598-017-02329-4 (PMC5437011; doi:10.1038/s41598-017-02329-4)
Supplement: Supplementary file 2 — Supplementary File 1 [file 41598_2017_2329_MOESM2_ESM.xls]

## Sheet: Sheet1
Expression Profiling of mRNAs and Long Non-Coding RNAs in Aged Mouse Olfactory Bulb Ming Wang, Wei Liu, Jian Jiao, Jingyun Li, Chengshuo Wang, Luo Zhang
Supplementary File 1. Primer sequences used for qRT-PCR validation.
Transcript ID	Sequence (5'to3')		Amplicon size (bp)
NONMMUT060091	Sense:	CTACTCATCATTGTGCTGACATTCT	136
	Antisense:	CTTCCGCTTACCCTCAACCT
NONMMUT026199	Sense:	TTGATGCTGCCGAGGTGGT	195
	Antisense:	TGGACGGAAGCCTGGATAGA
NONMMUT048938	Sense:	TGTTCGGACTTGGACTGATGAC	97
	Antisense:	AGGAAGTGGTCAGCATAGGGAT
NONMMUT005249	Sense:	GAGTGTTTGGTGCTTGTTGGATAA	286
	Antisense:	AATGAAGTGGGCAAAATAGGGAC
Prokr2	Sense:	TTGTGCCTCCGTCAACTACCT	110
	Antisense:	GTGGTTTCAAAGGGTGGACAAT
Irs2	Sense:	GCTCTTTGCCCCGCTCTTAT	181
	Antisense:	GCTGAGTGATGAGGCTGGGTAT
GAPDH	Sense:	CGTGTTCCTACCCCCAATG	126
	Antisense:	GCCCAAGATGCCCTTCAGT
