# Supplementary material for: Expression Profiling of mRNAs and Long Non-Coding RNAs in Aged Mouse Olfactory Bulb
Source: Sci Rep. 2017 May 18;7:2079. doi: 10.1038/s41598-017-02329-4 (PMC5437011; doi:10.1038/s41598-017-02329-4)
Supplement: Supplementary file 3 — Supplementary File 2 [file 41598_2017_2329_MOESM3_ESM.xls]

## Sheet: 6Mon vs 2Mon
Expression Profiling of mRNAs and Long Non-Coding RNAs in Aged Mouse Olfactory Bulb Ming Wang, Wei Liu, Jian Jiao, Jingyun Li, Chengshuo Wang, Luo Zhang
Transcript Cluster ID	6Mon Bi-weight Avg Signal (log2)	2Mon Bi-weight Avg Signal (log2)	6Mon Standard Deviation	2Mon Standard Deviation	Fold Change (linear) (6Mon vs.2Mon)	ANOVA p-value (6Mon vs.2Mon)	ANOVA p-value (All Conditions)	FDR p-value (6Mon vs.2Mon)	FDR p-value (All Conditions)	Gene Symbol	Description	Chromosome	Genomic Position	Strand	Public Gene IDs	Group	mRNA Accession	mRNA Source
TC0100003427.mm.1	5.69	5.11	0.09	0.31	1.5	0.046348	0.030008	1	0.952538		Non-coding transcript identified by NONCODE: Antisense	chr1	164797448 - 164804363	-		NonCoding	NONMMUT003571	NONCODE
TC0100003804.mm.1	7.66	6.77	0.18	0.14	1.85	0.003465	0.005837	1	0.952538	Atf3	activating transcription factor 3; activating transcription factor 3 (Atf3), mRNA.	chr1	191170296 - 191218039	-	NM_007498; ENSMUST00000027941; ENSMUST00000131854; uc011wys.1; uc007ece.1; uc011wyt.1; BC064799; BC019946; OTTMUST00000050734; OTTMUST00000050735	Complex	NM_007498; ENSMUST00000027941; ENSMUST00000131854; uc011wys.1; uc007ece.1; uc011wyt.1; BC064799; BC019946; OTTMUST00000050734; OTTMUST00000050735	RefSeq; ENSEMBL; UCSC Genes; GenBank; Havana transcript
TC0200002131.mm.1	7.87	7.19	0.21	0.16	1.6	0.040733	0.021702	1	0.952538		Non-coding transcript identified by NONCODE: Sense No Exonic	chr2	143690436 - 143693286	+		NonCoding	NONMMUT040210	NONCODE
TC0200004312.mm.1	11.92	11.33	0.11	0.03	1.51	0.00129	5.9e-05	1	0.651802	Ano3	anoctamin 3; anoctamin 3 (Ano3), transcript variant 1, mRNA.	chr2	110655201 - 110950923	-	NM_001128103; ENSMUST00000099623; ENSMUST00000111019; ENSMUST00000140777; uc012caw.1; uc008lmy.1; OTTMUST00000035936; OTTMUST00000035898; OTTMUST00000035937	Complex	NM_001081556; NM_001128103; ENSMUST00000099623; ENSMUST00000111019; ENSMUST00000140777; uc012caw.1; uc008lmy.1; OTTMUST00000035936; OTTMUST00000035898; OTTMUST00000035937	MGI/Jackson Lab; RefSeq; ENSEMBL; UCSC Genes; Havana transcript
TC0300000445.mm.1	7.54	6.93	0.06	0.17	1.53	0.006657	0.00875	1	0.952538		Non-coding transcript identified by NONCODE: Sense No Exonic	chr3	57821586 - 57822403	+		NonCoding	NONMMUT043192	NONCODE
TC0400000651.mm.1	10.08	9.45	0.2	0.15	1.56	0.006165	0.00195	1	0.952538		Non-coding transcript identified by Luo, et al.|Non-coding transcript identified by NONCODE: Linc	chr4	58960357 - 58962620	+		NonCoding	KnowTID_00005269; NONMMUT047475	Luo lincRNA; NONCODE
TC0400002844.mm.1	9.96	9.38	0.16	0.19	1.5	0.032687	0.09711	1	0.952538	Gm11404; RP24-387A5.1	predicted gene 11404	chr4	69291621 - 69295121	-	ENSMUST00000120872; OTTMUST00000001551	Complex	NONMMUT047690; ENSMUST00000120872; OTTMUST00000001551	NONCODE; ENSEMBL; Havana transcript
TC0600001499.mm.1	5.94	5.36	0.34	0.17	1.5	0.048945	0.067764	1	0.952538	Gm23098	predicted gene, 23098	chr6	127849221 - 127849519	+	ENSMUST00000157552	NonCoding	NONMMUT058994; ENSMUST00000157552	NONCODE; ENSEMBL
TC0700002477.mm.1	7.8	6.93	0.21	0.1	1.83	0.003419	0.028418	1	0.952538	Fosb	FBJ osteosarcoma oncogene B; FBJ osteosarcoma oncogene B (Fosb), mRNA.	chr7	19302696 - 19310045	-	NM_008036; ENSMUST00000003640; uc009flk.1; uc012fbb.2; BC132064	Coding	NM_008036; ENSMUST00000003640; uc009flk.1; uc012fbb.2; BC132064	RefSeq; ENSEMBL; UCSC Genes; GenBank
TC0800000551.mm.1	4.58	3.98	0.26	0.13	1.51	0.035128	0.042458	1	0.952538		Non-coding transcript identified by NONCODE: Linc|Non-coding transcript identified by Luo, et al.	chr8	47564723 - 47567461	+		NonCoding	NONMMUT065527; NovelTID_00006014	NONCODE; Luo lincRNA
TC0800000634.mm.1	5.3	4.7	0.13	0.14	1.52	0.01667	0.007827	1	0.952538		Non-coding transcript identified by Luo, et al.|Non-coding transcript identified by NONCODE: Linc	chr8	57699774 - 57727344	+		NonCoding	KnowTID_00007046; NONMMUT065722	Luo lincRNA; NONCODE
TC0X00000646.mm.1	7.35	6.6	0.15	0.04	1.69	0.00176	0.00736	1	0.952538		Non-coding transcript identified by NONCODE: Sense No Exonic	chrX	71136348 - 71138864	+		NonCoding	NONMMUT072746	NONCODE
TC0Y00000551.mm.1	8.37	6.92	0.5	0.53	2.73	0.024868	0.194275	1	0.952538	G530011O06RIK		chrY	90754513 - 90754821	-	ENSMUST00000177893	Coding	ENSMUST00000177893	ENSEMBL
TC0Y00000552.mm.1	8.37	6.92	0.5	0.53	2.73	0.024868	0.194275	1	0.952538	G530011O06RIK		chrY	90838869 - 90839177	-	ENSMUST00000179623	Coding	ENSMUST00000179623	ENSEMBL
TC1100001761.mm.1	5.76	5.14	0.16	0.19	1.54	0.022446	0.025742	1	0.952538		Non-coding transcript identified by NONCODE: Sense No Exonic	chr11	105722275 - 105722767	+		NonCoding	NONMMUT012331	NONCODE
TC1100002521.mm.1	6.71	6.13	0.11	0.13	1.5	0.00655	0.008692	1	0.952538		Non-coding transcript identified by NONCODE: Sense No Exonic	chr11	36479553 - 36483417	-		NonCoding	NONMMUT009296	NONCODE
TC1200000734.mm.1	6.41	5.52	0.38	0.22	1.86	0.024358	0.306742	1	0.952538		non-coding RNA, oocyte_clustered_small_RNA7203, complete sequence.	chr12	80338694 - 80338719	+		NonCoding	uc029rtw.1	UCSC Genes
TC1400000425.mm.1	6.69	6	0.27	0.3	1.61	0.04203	0.008957	1	0.952538	Gm7995; RP24-246L19.2	predicted gene 7995	chr14	42310210 - 42325394	+	ENSMUST00000089789; ENSMUST00000171967; OTTMUST00000093235	Coding	ENSMUST00000089789; ENSMUST00000171967; OTTMUST00000093235	ENSEMBL; Havana transcript
TC1500001304.mm.1	9.57	8.9	0.22	0.32	1.58	0.036481	0.028039	1	0.952538		Non-coding transcript identified by NONCODE: Sense No Exonic	chr15	27787731 - 27788685	-		NonCoding	NONMMUT022963	NONCODE
TC1500001974.mm.1	9.79	8.99	0.17	0.32	1.73	0.03714	0.03837	1	0.952538		Non-coding transcript identified by NONCODE: Sense No Exonic	chr15	83397785 - 83398898	-		NonCoding	NONMMUT024418	NONCODE
TC1500002101.mm.1	5.4	4.77	0.17	0.25	1.54	0.04503	0.108825	1	0.952538		Non-coding transcript identified by NONCODE: Sense No Exonic	chr15	93520431 - 93522044	-		NonCoding	NONMMUT024725	NONCODE
TC1600000527.mm.1	6.6	5.92	0.2	0.2	1.6	0.048495	0.043148	1	0.952538		Non-coding transcript identified by NONCODE: Antisense,Sense No Exonic	chr16	36862450 - 36862741	+		NonCoding	NONMMUT026490	NONCODE
TC1700000454.mm.1	5.76	4.91	0.29	0.29	1.81	0.035666	0.159306	1	0.952538		RNA for germline small RNA gsRNA350, complete sequence.	chr17	27356492 - 27356522	+		NonCoding	uc008bnz.2	UCSC Genes
TC1700000909.mm.1	8.02	7.44	0.12	0.23	1.5	0.035205	0.118421	1	0.952538		Non-coding transcript identified by NONCODE: Sense No Exonic	chr17	47327115 - 47327619	+		NonCoding	NONMMUT029871	NONCODE
TC1800000360.mm.1	9.29	8.67	0.28	0.35	1.53	0.037934	0.004723	1	0.952538	Pcdhb6	protocadherin beta 6	chr18	37333946 - 37336398	+	NM_053131; BC150716; uc008epr.1; ENSMUST00000061717	Coding	NM_053131; BC150716; uc008epr.1; ENSMUST00000061717	RefSeq; GenBank; UCSC Genes; ENSEMBL
TC1800001313.mm.1	6.95	6.31	0.15	0.21	1.56	0.021503	0.014044	1	0.952538		Non-coding transcript identified by NONCODE: Sense No Exonic	chr18	47251643 - 47253835	-		NonCoding	NONMMUT032297	NONCODE
TC1800001497.mm.1	7.08	5.89	0.22	0.63	2.28	0.048682	0.057967	1	0.952538		RNA for germline small RNA gsRNA367, complete sequence.	chr18	67064848 - 67064876	-		NonCoding	uc029toq.1	UCSC Genes
TC1800001572.mm.1	7.01	6.34	0.06	0.14	1.59	0.002184	0.107771	1	0.952538	Gm25509	predicted gene, 25509	chr18	72899882 - 72899987	-	ENSMUST00000116985	NonCoding	ENSMUST00000116985	ENSEMBL
TC1900000698.mm.1	5.54	4.86	0.17	0.22	1.6	0.048394	0.038628	1	0.952538	Gm24610	predicted gene, 24610	chr19	46359036 - 46359144	+	ENSMUST00000083270	NonCoding	ENSMUST00000083270	ENSEMBL
TC1900000935.mm.1	6.69	6.07	0.19	0.17	1.54	0.019293	0.010221	1	0.952538		Non-coding transcript identified by NONCODE: Linc	chr19	4780643 - 4783708	-		NonCoding	NONMMUT033514	NONCODE
TC0200001463.mm.1	7	7.61	0.19	0.21	-1.53	0.030659	0.024712	1	0.952538		Non-coding transcript identified by NONCODE: Antisense	chr2	94415802 - 94416339	+		NonCoding	NONMMUT038701	NONCODE
TC0200002411.mm.1	10.8	11.42	0.12	0.16	-1.54	0.008671	0.006438	1	0.952538	Nnat	neuronatin; neuronatin (Nnat), transcript variant 1, mRNA.	chr2	157560078 - 157562522	+	NM_180960; NM_010923; ENSMUST00000153739; ENSMUST00000173595; ENSMUST00000109526; ENSMUST00000173839; ENSMUST00000173041; ENSMUST00000173793; ENSMUST00000172487; ENSMUST00000088484; ENSMUST00000152605; ENSMUST00000134513; uc008npf.1; uc008npe.1; uc008npg.1; BC036984; OTTMUST00000038786; OTTMUST00000095305; OTTMUST00000038785; OTTMUST00000095306; OTTMUST00000095307; OTTMUST00000095308; OTTMUST0000…	Complex	NONMMUT040833; NONMMUT040835; NM_180960; NM_010923; ENSMUST00000153739; ENSMUST00000173595; ENSMUST00000109526; ENSMUST00000173839; ENSMUST00000173041; ENSMUST00000173793; ENSMUST00000172487; ENSMUST00000088484; ENSMUST00000152605; ENSMUST00000134513; uc008npf.1; uc008npe.1; uc008npg.1; BC036984; OTTMUST00000038786; OTTMUST00000095305; OTTMUST00000038785; OTTMUST00000095306; OTTMUST00000095307; O…	NONCODE; RefSeq; ENSEMBL; UCSC Genes; GenBank; Havana transcript
TC0200004672.mm.1	6.67	7.74	0.07	0.34	-2.09	0.005525	0.000595	1	0.952538	Prokr2	prokineticin receptor 2	chr2	132337733 - 132385447	-	NM_144944; ENSMUST00000110157; ENSMUST00000049997; ENSMUST00000142766; ENSMUST00000110156; ENSMUST00000145995; uc008mmp.2; uc008mmq.2; uc008mmr.2; BC043116; OTTMUST00000036941; OTTMUST00000036937; OTTMUST00000036939; OTTMUST00000036938; OTTMUST00000036940	Coding	NM_144944; ENSMUST00000110157; ENSMUST00000049997; ENSMUST00000142766; ENSMUST00000110156; ENSMUST00000145995; uc008mmp.2; uc008mmq.2; uc008mmr.2; BC043116; OTTMUST00000036941; OTTMUST00000036937; OTTMUST00000036939; OTTMUST00000036938; OTTMUST00000036940	RefSeq; ENSEMBL; UCSC Genes; GenBank; Havana transcript
TC0200005150.mm.1	9.93	10.91	0.4	0.06	-1.98	0.015085	0.012851	1	0.952538	Slc13a3	solute carrier family 13 (sodium-dependent dicarboxylate transporter), member 3; solute carrier family 13 (sodium-dependent dicarboxylate transporter), member 3 (Slc13a3), mRNA.	chr2	165405028 - 165473230	-	NM_054055; ENSMUST00000029208; ENSMUST00000109279; ENSMUST00000145513; ENSMUST00000143136; ENSMUST00000147107; uc008nxs.1; uc012cji.1; uc008nxt.1; BC026803; OTTMUST00000002317; OTTMUST00000040179; OTTMUST00000040181; OTTMUST00000040182; OTTMUST00000040180	Complex	NONMMUT041132; NONMMUT041133; NM_054055; ENSMUST00000029208; ENSMUST00000109279; ENSMUST00000145513; ENSMUST00000143136; ENSMUST00000147107; uc008nxs.1; uc012cji.1; uc008nxt.1; BC026803; OTTMUST00000002317; OTTMUST00000040179; OTTMUST00000040181; OTTMUST00000040182; OTTMUST00000040180	NONCODE; RefSeq; ENSEMBL; UCSC Genes; GenBank; Havana transcript
TC0200005281.mm.1	9.32	10.01	0.24	0.15	-1.62	0.026874	0.010611	1	0.952538	Bmp7	bone morphogenetic protein 7; bone morphogenetic protein 7 (Bmp7), mRNA.	chr2	172868012 - 172940321	-	NM_007557; ENSMUST00000009143; ENSMUST00000137247; uc008odb.2; uc008odc.1; BC010771; OTTMUST00000040404; OTTMUST00000040405	Complex	NM_007557; ENSMUST00000009143; ENSMUST00000137247; uc008odb.2; uc008odc.1; BC010771; OTTMUST00000040404; OTTMUST00000040405	RefSeq; ENSEMBL; UCSC Genes; GenBank; Havana transcript
TC0400002812.mm.1	5.58	6.44	0.09	0.05	-1.81	0.00017	3.7e-05	0.933702	0.651802	Tnc	tenascin C; tenascin C (Tnc), mRNA.	chr4	63959785 - 64047015	-	NM_011607; ENSMUST00000030056; ENSMUST00000107372; ENSMUST00000107377; ENSMUST00000107371; uc008thf.1; uc008thg.2; uc008thk.2; BC117979; OTTMUST00000000773; OTTMUST00000000774; OTTMUST00000000775	Coding	NM_011607; ENSMUST00000030056; ENSMUST00000107372; ENSMUST00000107377; ENSMUST00000107371; uc008thf.1; uc008thg.2; uc008thk.2; BC117979; OTTMUST00000000773; OTTMUST00000000774; OTTMUST00000000775	RefSeq; ENSEMBL; UCSC Genes; GenBank; Havana transcript
TC0500001558.mm.1	4.73	5.84	0.63	0.12	-2.16	0.037948	0.066219	1	0.952538		non-coding RNA, oocyte_clustered_small_RNA11866, complete sequence.	chr5	134559573 - 134559600	+		NonCoding	uc029vpb.1	UCSC Genes
TC0600001669.mm.1	5.94	6.7	0.2	0.27	-1.7	0.019744	0.01407	1	0.952538		Non-coding transcript identified by Luo, et al.|Non-coding transcript identified by NONCODE: Linc|Non-coding transcript identified by NONCODE: Linc|Non-coding transcript identified by Luo, et al.|Non-coding transcript identified by NONCODE: Linc	chr6	141502302 - 141505946	+		NonCoding	KnowTID_00006218; NONMMUT059323; NONMMUT059324; KnowTID_00006219; NONMMUT059325	Luo lincRNA; NONCODE
TC0700001404.mm.1	6.46	7.35	0.26	0.19	-1.85	0.014834	0.010765	1	0.952538	P4ha3	procollagen-proline, 2-oxoglutarate 4-dioxygenase (proline 4-hydroxylase), alpha polypeptide III; procollagen-proline, 2-oxoglutarate 4-dioxygenase (proline 4-hydroxylase), alpha polypeptide III (P4ha3), mRNA.	chr7	100285520 - 100319699	+	NM_177161; ENSMUST00000057023; BC082538; ENSMUST00000148620; ENSMUST00000138465; uc009ims.1; OTTMUST00000076665; uc012fqc.1; ENSMUST00000139790; uc009imt.2; OTTMUST00000076667; OTTMUST00000076666; OTTMUST00000076668	Complex	NM_177161; ENSMUST00000057023; BC082538; ENSMUST00000148620; ENSMUST00000138465; uc009ims.1; OTTMUST00000076665; uc012fqc.1; ENSMUST00000139790; uc009imt.2; OTTMUST00000076667; OTTMUST00000076666; OTTMUST00000076668	RefSeq; ENSEMBL; GenBank; UCSC Genes; Havana transcript
TC0700003349.mm.1	7.94	8.87	0.11	0.28	-1.91	0.012163	0.016794	1	0.952538		Non-coding transcript identified by NONCODE: Sense No Exonic	chr7	60007510 - 60014742	-		NonCoding	NONMMUT061693	NONCODE
TC0700004213.mm.1	4.19	4.86	0.02	0.24	-1.59	0.017781	0.033539	1	0.952538		Non-coding transcript identified by NONCODE: Linc	chr7	121503005 - 121507278	-		NonCoding	NONMMUT063483	NONCODE
TC0800002382.mm.1	13.02	13.79	0.14	0.1	-1.71	0.00212	0.001093	1	0.952538	Ncan	neurocan	chr8	70093085 - 70120873	-	NM_007789; ENSMUST00000002412; uc009lys.2; BC065118; OTTMUST00000052725	Coding	NM_007789; ENSMUST00000002412; uc009lys.2; BC065118; OTTMUST00000052725	RefSeq; ENSEMBL; UCSC Genes; GenBank; Havana transcript
TC0800003059.mm.1	11.86	12.58	0.27	0.09	-1.65	0.011199	0.005778	1	0.952538	Slc7a5	solute carrier family 7 (cationic amino acid transporter, y+ system), member 5	chr8	121881146 - 121907694	-	NM_011404; ENSMUST00000045557; ENSMUST00000182165; ENSMUST00000183015; uc009nsc.2; uc009nsd.1; BC026131; OTTMUST00000112980; OTTMUST00000112981; OTTMUST00000112982	Complex	NONMMUT067496; NM_011404; ENSMUST00000045557; ENSMUST00000182165; ENSMUST00000183015; uc009nsc.2; uc009nsd.1; BC026131; OTTMUST00000112980; OTTMUST00000112981; OTTMUST00000112982	NONCODE; RefSeq; ENSEMBL; UCSC Genes; GenBank; Havana transcript
TC0900002387.mm.1	9.81	10.63	0.21	0.17	-1.75	0.00689	0.006608	1	0.952538	Islr	immunoglobulin superfamily containing leucine-rich repeat	chr9	58156264 - 58159221	-	NM_001195431; NM_012043; ENSMUST00000168864; ENSMUST00000041477; uc012gue.1; uc009pwk.2; BC006602	Coding	NM_001195431; NM_012043; ENSMUST00000168864; ENSMUST00000041477; uc012gue.1; uc009pwk.2; BC006602	RefSeq; ENSEMBL; UCSC Genes; GenBank
TC0900002388.mm.1	6.27	7.01	0.05	0.31	-1.67	0.04206	0.024061	1	0.952538	Islr2	immunoglobulin superfamily containing leucine-rich repeat 2; immunoglobulin superfamily containing leucine-rich repeat 2 (Islr2), transcript variant 3, mRNA.; immunoglobulin superfamily containing leucine-rich repeat 2 (Islr2), transcript variant 4, mRNA.; immunoglobulin superfamily containing leucine-rich repeat 2 (Islr2), transcript variant 6, mRNA.	chr9	58196297 - 58204319	-	NM_001161537; NM_001161535; NM_001161540; NM_001161536; NM_177193; NM_001161539; NM_001161538; NM_001161541; ENSMUST00000163200; ENSMUST00000165276; ENSMUST00000163897; ENSMUST00000170421; ENSMUST00000114144; uc012guf.1; uc009pwl.1; uc012gug.1; uc012guh.1; uc009pwm.2; uc012gui.1; uc012guj.1; uc012guk.1; BC096531; BC059068	Coding	NM_001161537; NM_001161535; NM_001161540; NM_001161536; NM_177193; NM_001161539; NM_001161538; NM_001161541; ENSMUST00000163200; ENSMUST00000165276; ENSMUST00000163897; ENSMUST00000170421; ENSMUST00000114144; uc012guf.1; uc009pwl.1; uc012gug.1; uc012guh.1; uc009pwm.2; uc012gui.1; uc012guj.1; uc012guk.1; BC096531; BC059068	RefSeq; ENSEMBL; UCSC Genes; GenBank
TC0X00002936.mm.1	8.05	8.86	0.27	0.23	-1.75	0.031835	0.045036	1	0.952538		Non-coding transcript identified by NONCODE: Linc	chrX	124876950 - 124877392	-		NonCoding	NONMMUT073810	NONCODE
TC0X00003040.mm.1	5.79	7.1	0.39	0.39	-2.48	0.039231	0.021307	1	0.952538	Glra4	glycine receptor, alpha 4 subunit; glycine receptor, alpha 4 subunit (Glra4), mRNA.	chrX	136757674 - 136780141	-	NM_010297; ENSMUST00000018739; ENSMUST00000154833; uc009uiz.2; uc009ujb.2; BC110630; OTTMUST00000045027; OTTMUST00000045028	Complex	NM_010297; ENSMUST00000018739; ENSMUST00000154833; uc009uiz.2; uc009ujb.2; BC110630; OTTMUST00000045027; OTTMUST00000045028	RefSeq; ENSEMBL; UCSC Genes; GenBank; Havana transcript
TC1000000402.mm.1	10.93	11.72	0.25	0.28	-1.73	0.012358	0.001164	1	0.952538	Cd24a	CD24a antigen	chr10	43579169 - 43584265	+	NM_009846; ENSMUST00000058714; uc007ezl.1; BC075622	Coding	NM_009846; ENSMUST00000058714; uc007ezl.1; BC075622	RefSeq; ENSEMBL; UCSC Genes; GenBank
TC1000000508.mm.1	14.02	15	0.26	0.35	-1.98	0.025142	0.017972	1	0.952538	Fabp7	fatty acid binding protein 7, brain	chr10	57784881 - 57788451	+	NM_021272; ENSMUST00000020024; ENSMUST00000165013; uc007fct.1; BC057090; BC055280; OTTMUST00000090488; OTTMUST00000090489	Coding	NM_021272; ENSMUST00000020024; ENSMUST00000165013; uc007fct.1; BC057090; BC055280; OTTMUST00000090488; OTTMUST00000090489	RefSeq; ENSEMBL; UCSC Genes; GenBank; Havana transcript
TC1100004040.mm.1	7.17	7.92	0.17	0.24	-1.68	0.021683	0.01264	1	0.952538	Sdk2	sidekick homolog 2 (chicken); sidekick homolog 2 (chicken) (Sdk2), mRNA.	chr11	113776374 - 114067046	-	NM_172800; ENSMUST00000041627; ENSMUST00000156955; ENSMUST00000125879; ENSMUST00000141943; ENSMUST00000155651; ENSMUST00000144301; uc007mfd.1; uc007mfe.1; uc007mff.1; uc007mfg.1; uc011yhe.1; OTTMUST00000008359; OTTMUST00000008364; OTTMUST00000008363; OTTMUST00000008361; OTTMUST00000008360; OTTMUST00000008362	Complex	NONMMUT012635; NONMMUT012637; NM_172800; ENSMUST00000041627; ENSMUST00000156955; ENSMUST00000125879; ENSMUST00000141943; ENSMUST00000155651; ENSMUST00000144301; uc007mfd.1; uc007mfe.1; uc007mff.1; uc007mfg.1; uc011yhe.1; OTTMUST00000008359; OTTMUST00000008364; OTTMUST00000008363; OTTMUST00000008361; OTTMUST00000008360; OTTMUST00000008362	NONCODE; RefSeq; ENSEMBL; UCSC Genes; Havana transcript
TC1200002460.mm.1	3.92	5.37	0.34	0.45	-2.73	0.030531	0.033029	1	0.952538	Ighd5-8	immunoglobulin heavy diversity 5-8	chr12	113459864 - 113459892	-	ENSMUST00000178909	NonCoding	ENSMUST00000178909	ENSEMBL
TC1300000087.mm.1	8.37	9.1	0.14	0.24	-1.67	0.032795	0.002869	1	0.952538	Nid1	nidogen 1; nidogen 1 (Nid1), mRNA.	chr13	13437602 - 13512275	+	NM_010917; ENSMUST00000005532; uc007pmf.2; uc007pmg.2; BC131669	Coding	NM_010917; ENSMUST00000005532; uc007pmf.2; uc007pmg.2; BC131669	RefSeq; ENSEMBL; UCSC Genes; GenBank
TC1300001770.mm.1	4.43	5.09	0.15	0.15	-1.58	0.007457	0.003231	1	0.952538	Gm11385; RP23-414F19.3	predicted gene 11385	chr13	33217268 - 33218151	-	ENSMUST00000181964; ENSMUST00000121513; OTTMUST00000001337	Pseudogene	ENSMUST00000181964; ENSMUST00000121513; OTTMUST00000001337	ENSEMBL; Havana transcript
TC1300001781.mm.1	12.82	13.61	0.16	0.34	-1.73	0.032347	0.013929	1	0.952538	Tubb2b	tubulin, beta 2B class IIB	chr13	34127008 - 34130354	-	NM_023716; ENSMUST00000075774; uc007qbd.1; BC138935	Coding	NM_023716; ENSMUST00000075774; uc007qbd.1; BC138935	RefSeq; ENSEMBL; UCSC Genes; GenBank
TC1300002560.mm.1	6.27	7.37	0.51	0.39	-2.14	0.034908	0.011782	1	0.952538		Non-coding transcript identified by NONCODE: Linc|Non-coding transcript identified by NONCODE: Linc|Non-coding transcript identified by Luo, et al.	chr13	102541303 - 102554164	-		NonCoding	NONMMUT018939; NONMMUT018941; NovelTID_00001939	NONCODE; Luo lincRNA
TC1500000535.mm.1	2.86	3.6	0.11	0.31	-1.67	0.037583	0.04057	1	0.952538		RNA for germline small RNA gsRNA265, complete sequence.	chr15	74642970 - 74642999	+		NonCoding	uc007wec.1	UCSC Genes
TC1700000752.mm.1	7.06	7.71	0.11	0.22	-1.57	0.01728	0.001233	1	0.952538	Zfp57	zinc finger protein 57	chr17	37001163 - 37010729	+	NM_001168502; NM_001168501; NM_001013745; NR_033137; ENSMUST00000089968; ENSMUST00000172527; ENSMUST00000069250; ENSMUST00000174747; ENSMUST00000174016; ENSMUST00000174470; ENSMUST00000173588; ENSMUST00000173921; ENSMUST00000172580; ENSMUST00000174524; ENSMUST00000174672; ENSMUST00000172540; ENSMUST00000172502; uc008clu.2; uc008clv.2; uc012atb.1; uc008clw.2; BC052028; OTTMUST00000096470; OTTMUST0…	Complex	NONMMUT029587; NONMMUT029588; NONMMUT029589; NONMMUT029590; NM_001168502; NM_001168501; NM_001013745; NR_033137; ENSMUST00000089968; ENSMUST00000172527; ENSMUST00000069250; ENSMUST00000174747; ENSMUST00000174016; ENSMUST00000174470; ENSMUST00000173588; ENSMUST00000173921; ENSMUST00000172580; ENSMUST00000174524; ENSMUST00000174672; ENSMUST00000172540; ENSMUST00000172502; uc008clu.2; uc008clv.2; uc…	NONCODE; RefSeq; ENSEMBL; UCSC Genes; GenBank; Havana transcript
TC1800001119.mm.1	7.41	8.05	0.22	0.13	-1.55	0.0093	0.006126	1	0.952538	Gpr17	G protein-coupled receptor 17	chr18	31942997 - 31949636	-	NM_001025381; ENSMUST00000064016; uc008eiw.2; BC070439; OTTMUST00000058649	Coding	NM_001025381; ENSMUST00000064016; uc008eiw.2; BC070439; OTTMUST00000058649	RefSeq; ENSEMBL; UCSC Genes; GenBank; Havana transcript

## Sheet: 20Mon vs 6Mon
Expression Profiling of mRNAs and Long Non-Coding RNAs in Aged Mouse Olfactory Bulb Ming Wang, Wei Liu, Jian Jiao, Jingyun Li, Chengshuo Wang, Luo Zhang
Transcript Cluster ID	20Mon Bi-weight Avg Signal (log2)	6Mon Bi-weight Avg Signal (log2)	20Mon Standard Deviation	6Mon Standard Deviation	Fold Change (linear) (20Mon vs. 6Mon)	ANOVA p-value (20Mon vs. 6Mon)	ANOVA p-value (All Conditions)	FDR p-value (20Mon vs. 6Mon)	FDR p-value (All Conditions)	Gene Symbol	Description	Chromosome	Genomic Position	Strand	Public Gene IDs	Group	mRNA Accession	mRNA Source
TC1200000466.mm.1	6.83	6.15	0.1	0.21	1.59	0.010253	0.298035	0.827039	0.952538	Mir1198	microRNA 1198	chr12	55370695 - 55491306	+	NR_035430	Other	NR_035430	RefSeq
TC0200001283.mm.1	6.09	5.51	0.19	0.16	1.5	0.023236	0.122279	0.827039	0.952538	Olfr1117-ps1	olfactory receptor 1117, pseudogene 1	chr2	87284352 - 87285272	+	ENSMUST00000118736; OTTMUST00000032990	Pseudogene	ENSMUST00000118736; OTTMUST00000032990	ENSEMBL; Havana transcript
TC0200003685.mm.1	5.57	4.53	0.2	0.11	2.05	0.003043	0.002095	0.827039	0.952538	Gm26727	predicted gene, 26727	chr2	67432816 - 67433181	-	ENSMUST00000180773	Coding	ENSMUST00000180773	ENSEMBL
TC0300003094.mm.1	5.77	5.09	0.29	0.06	1.61	0.036877	0.018382	0.827039	0.952538		Non-coding transcript identified by NONCODE: Antisense	chr3	146193486 - 146194867	-		NonCoding	NONMMUT045670	NONCODE
TC0400001377.mm.1	4.09	3.4	0.17	0.14	1.61	0.009069	0.014303	0.827039	0.952538	Gm12893; RP23-346N8.3	predicted gene 12893	chr4	122234979 - 122235917	+	ENSMUST00000121732; OTTMUST00000020320	Complex	NONMMUT049283; ENSMUST00000121732; OTTMUST00000020320	NONCODE; ENSEMBL; Havana transcript
TC0400001886.mm.1	7.12	6.53	0.11	0.28	1.5	0.041116	0.044286	0.827039	0.952538	Gm13245; RP23-384D6.7	predicted gene 13245	chr4	146480667 - 146480926	+	ENSMUST00000119646; OTTMUST00000025897	Pseudogene	ENSMUST00000119646; OTTMUST00000025897	ENSEMBL; Havana transcript
TC0500002181.mm.1	6.41	5.71	0.19	0.12	1.62	0.005873	0.010269	0.827039	0.952538		Non-coding transcript identified by NONCODE: Antisense	chr5	31249374 - 31251192	-		NonCoding	NONMMUT051760	NONCODE
TC0600000628.mm.1	4.6	3.95	0.1	0.24	1.56	0.023758	0.07607	0.827039	0.952538		Non-coding transcript identified by NONCODE: Linc|Non-coding transcript identified by Luo, et al.	chr6	52446393 - 52447328	+		NonCoding	NONMMUT056981; NovelTID_00005427	NONCODE; Luo lincRNA
TC0600003517.mm.1	6.13	5.4	0.12	0.22	1.66	0.018665	0.00746	0.827039	0.952538	Igkv1-110; Igk	immunoglobulin kappa variable 1-110; immunoglobulin kappa chain complex	chr6	68270495 - 68271267	+	NCBI_Gene:381777:presumedTranscript_1; ENSMUST00000103321; BC019760	Coding	NCBI_Gene:381777:presumedTranscript_1; ENSMUST00000103321; BC019760	MGI/Jackson Lab; ENSEMBL; GenBank
TC0600001060.mm.1	6.01	5.43	0.23	0.27	1.5	0.04667	0.198873	0.827039	0.952538	Gm20534; RP24-91K17.5	predicted gene 20534	chr6	90056626 - 90056797	+	ENSMUST00000172957; OTTMUST00000096601	Pseudogene	ENSMUST00000172957; OTTMUST00000096601	ENSEMBL; Havana transcript
TC0600001669.mm.1	6.59	5.94	0.16	0.2	1.56	0.020162	0.01407	0.827039	0.952538		Non-coding transcript identified by Luo, et al.|Non-coding transcript identified by NONCODE: Linc|Non-coding transcript identified by NONCODE: Linc|Non-coding transcript identified by Luo, et al.|Non-coding transcript identified by NONCODE: Linc	chr6	141502302 - 141505946	+		NonCoding	KnowTID_00006218; NONMMUT059323; NONMMUT059324; KnowTID_00006219; NONMMUT059325	Luo lincRNA; NONCODE
TC0600003588.mm.1	5.42	4.76	0.12	0.34	1.58	0.035297	0.090321	0.827039	0.952538	Igkv8-27	immunoglobulin kappa chain variable 8-27	chr6	70171809 - 70172270	-	NCBI_Gene:434041:presumedTranscript_1; ENSMUST00000103381	Coding	NCBI_Gene:434041:presumedTranscript_1; ENSMUST00000103381	MGI/Jackson Lab; ENSEMBL
TC0700000033.mm.1	6.27	5.41	0.36	0.27	1.81	0.03341	0.062469	0.827039	0.952538	Eps8l1	EPS8-like 1; EPS8-like 1 (Eps8l1), mRNA.	chr7	4460674 - 4479404	+	NM_026146; ENSMUST00000163804; ENSMUST00000167298; ENSMUST00000171445; ENSMUST00000167810; ENSMUST00000170423; ENSMUST00000167599; ENSMUST00000086372; ENSMUST00000169820; ENSMUST00000163893; ENSMUST00000163137; ENSMUST00000170635; ENSMUST00000167068; ENSMUST00000168924; ENSMUST00000164987; uc009exn.1; OTTMUST00000090692; uc009exp.1; OTTMUST00000090693; OTTMUST00000090694; OTTMUST00000090685; OTTM…	Complex	NONMMUT059763; NONMMUT059764; NONMMUT059767; NM_026146; ENSMUST00000163804; ENSMUST00000167298; ENSMUST00000171445; ENSMUST00000167810; ENSMUST00000170423; ENSMUST00000167599; ENSMUST00000086372; ENSMUST00000169820; ENSMUST00000163893; ENSMUST00000163137; ENSMUST00000170635; ENSMUST00000167068; ENSMUST00000168924; ENSMUST00000164987; uc009exn.1; OTTMUST00000090692; uc009exp.1; BC168397; OTTMUST00…	NONCODE; RefSeq; ENSEMBL; UCSC Genes; Havana transcript; GenBank
TC0700000121.mm.1	4.54	3.94	0.16	0.12	1.52	0.008353	0.003492	0.827039	0.952538	Vmn1r-ps55	vomeronasal 1 receptor, pseudogene 55	chr7	11853957 - 11854348	+	ENSMUST00000174634; OTTMUST00000098473	Complex	NONMMUT059932; ENSMUST00000174634; OTTMUST00000098473	NONCODE; ENSEMBL; Havana transcript
TC0700000485.mm.1	5.15	4.5	0.25	0.24	1.56	0.039034	0.021962	0.827039	0.952538	Gm24356	predicted gene, 24356	chr7	28123254 - 28123359	+	ENSMUST00000082859	NonCoding	ENSMUST00000082859	ENSEMBL
TC0700002230.mm.1	7.57	6.85	0.16	0.15	1.65	0.004107	0.005666	0.827039	0.952538	Gm3912	predicted gene 3912	chr7	7366496 - 7374636	-	BC026878; ENSMUST00000173575; OTTMUST00000097568	Complex	BC026878; NONMMUT059887; NONMMUT059888; ENSMUST00000173575; KnowTID_00006691; OTTMUST00000097568	GenBank; NONCODE; ENSEMBL; Luo lincRNA; Havana transcript
TC0700002251.mm.1	8.35	7.47	0.2	0.16	1.84	0.002603	0.003257	0.827039	0.952538	2810047C21Rik1; Gm18191; RP23-322O24.4	RIKEN cDNA 2810047C21 gene 1; predicted gene, 18191; RIKEN cDNA 2810047C21 gene 1 (2810047C21Rik1), non-coding RNA.	chr7	8085044 - 8093037	-	NR_015598; ENSMUST00000172930; uc009fcz.2; uc009fda.2; OTTMUST00000111963	Complex	KnowTID_00006482; NONMMUT059904; KnowTID_00006481; NONMMUT059903; NR_015598; ENSMUST00000172930; uc009fcz.2; uc009fda.2; OTTMUST00000111963	Luo lincRNA; NONCODE; RefSeq; ENSEMBL; UCSC Genes; Havana transcript
TC0700002272.mm.1	5.75	5.13	0.22	0.2	1.54	0.035867	0.097456	0.827039	0.952538	Gm3644; RP23-389O20.6	predicted gene 3644	chr7	8848146 - 8850615	-	ENSMUST00000173842; OTTMUST00000097945	Complex	NONMMUT059898; ENSMUST00000173842; OTTMUST00000097945	NONCODE; ENSEMBL; Havana transcript
TC0700002273.mm.1	8.35	7.56	0.17	0.11	1.73	0.0012	0.002074	0.827039	0.952538	Gm20482; RP24-421K16.1	predicted gene 20482	chr7	8854844 - 8862851	-	ENSMUST00000172746; ENSMUST00000174729; uc009fcv.1; uc009fcw.1; OTTMUST00000097968; OTTMUST00000097944	Complex	KnowTID_00006479; NONMMUT059896; KnowTID_00006480; NONMMUT059897; ENSMUST00000172746; ENSMUST00000174729; uc009fcv.1; uc009fcw.1; OTTMUST00000097968; OTTMUST00000097944	Luo lincRNA; NONCODE; ENSEMBL; UCSC Genes; Havana transcript
TC0700002298.mm.1	8.17	7.31	0.14	0.2	1.81	0.002857	0.00444	0.827039	0.952538		Non-coding transcript identified by Luo, et al.|Non-coding transcript identified by NONCODE: Linc|Non-coding transcript identified by Luo, et al.|Non-coding transcript identified by NONCODE: Linc| 10, 11 days embryo whole body cDNA, RIKEN full-length enriched library, clone:2810047C21 product:weakly similar to MSZF87 (FRAGMENT) [], full insert sequence.| 10, 11 days embryo whole body cDNA, RIKEN …	chr7	9868965 - 9876963	-		NonCoding	KnowTID_00006692; NONMMUT059906; KnowTID_00006693; NONMMUT059907; uc009fdc.2; uc009fdb.2	Luo lincRNA; NONCODE; UCSC Genes
TC0700002322.mm.1	14.06	13.45	0.12	0.1	1.52	0.003427	0.018998	0.827039	0.952538		non-coding RNA, oocyte_clustered_small_RNA5734, complete sequence.	chr7	11040826 - 11040851	-		NonCoding	uc012eyv.1	UCSC Genes
TC0800000185.mm.1	6.94	6.12	0.35	0.21	1.77	0.017756	0.025341	0.827039	0.952538	Defb3	defensin beta 3	chr8	19293360 - 19295339	+	NM_013756; BC134358; uc009lao.1; ENSMUST00000033852; BC116176; BC116177; BC114344; OTTMUST00000048942	Coding	NM_013756; BC134358; uc009lao.1; ENSMUST00000033852; BC116176; BC116177; BC114344; OTTMUST00000048942	RefSeq; GenBank; UCSC Genes; ENSEMBL; Havana transcript
TC0800001694.mm.1	13.48	12.88	0.15	0.2	1.52	0.023041	0.002466	0.827039	0.952538	Irs2	insulin receptor substrate 2	chr8	10986961 - 11008458	-	NM_001081212; ENSMUST00000040514; uc009kuz.1; BC147580	Coding	NM_001081212; ENSMUST00000040514; uc009kuz.1; BC147580	RefSeq; ENSEMBL; UCSC Genes; GenBank
TC0800003064.mm.1	8.33	7.68	0.15	0.19	1.58	0.029549	0.115675	0.827039	0.952538	Gm17709	predicted gene, 17709	chr8	121972727 - 121973822	-	ENSMUST00000168516; ENSMUST00000174536	Pseudogene	ENSMUST00000168516; ENSMUST00000174536	ENSEMBL
TC0900001825.mm.1	5.62	5.01	0.18	0.12	1.52	0.011297	0.049772	0.827039	0.952538	Olfr862	olfactory receptor 862	chr9	19883309 - 19884355	-	NM_146562; ENSMUST00000073765; uc009ohx.1; BC120769	Coding	NM_146562; ENSMUST00000073765; uc009ohx.1; BC120769	RefSeq; ENSEMBL; UCSC Genes; GenBank
TC1000000276.mm.1	5.55	4.93	0.19	0.16	1.53	0.047673	0.047124	0.827039	0.952538		Non-coding transcript identified by NONCODE: Linc	chr10	30824345 - 30826350	+		NonCoding	NONMMUT005165	NONCODE
TC1000000310.mm.1	6.96	5.97	0.41	0.2	1.98	0.018222	0.074041	0.827039	0.952538		Non-coding transcript identified by NONCODE: Sense No Exonic	chr10	36769385 - 36771093	+		NonCoding	NONMMUT005249	NONCODE
TC1000002323.mm.1	4.09	3.36	0.13	0.24	1.66	0.023569	0.016474	0.827039	0.952538		Non-coding transcript identified by NONCODE: Sense No Exonic	chr10	68154398 - 68159286	-		NonCoding	NONMMUT006044	NONCODE
TC1000002759.mm.1	5.29	4.64	0.26	0.06	1.58	0.030605	0.045841	0.827039	0.952538	Phxr2	per-hexamer repeat gene 2	chr10	99125167 - 99126325	-	BC119390; BC119392; OTTMUST00000080798	Coding	BC119390; BC119392; OTTMUST00000080798	GenBank; Havana transcript
TC1100001414.mm.1	7.28	6.69	0.14	0.14	1.5	0.021679	0.388758	0.827039	0.952538		Non-coding transcript identified by NONCODE: Sense No Exonic	chr11	93425326 - 93426802	+		NonCoding	NONMMUT011537	NONCODE
TC1100001607.mm.1	5.63	4.69	0.2	0.37	1.91	0.022483	0.044686	0.827039	0.952538	Gm11567; RP23-212C14.7	predicted gene 11567	chr11	99879187 - 99880229	+	NM_001101613; ENSMUST00000078442; OTTMUST00000004427; uc011yev.1	Coding	NM_001101613; ENSMUST00000078442; OTTMUST00000004427; uc011yev.1	RefSeq; ENSEMBL; Havana transcript; UCSC Genes
TC1100004056.mm.1	7.97	7.17	0.25	0.3	1.74	0.049605	0.130183	0.827039	0.952538	Gm11709; RP23-331L12.5	predicted gene 11709	chr11	115010335 - 115016193	-	XR_106365; ENSMUST00000106578; ENSMUST00000092463; OTTMUST00000007757	Coding	XR_106365; ENSMUST00000106578; ENSMUST00000092463; OTTMUST00000007757	RefSeq; ENSEMBL; Havana transcript
TC1200000244.mm.1	6.11	5.22	0.04	0.27	1.86	0.00947	0.09016	0.827039	0.952538		Non-coding transcript identified by Luo, et al.|Non-coding transcript identified by NONCODE: Linc	chr12	28949450 - 28949866	+		NonCoding	KnowTID_00001392; NONMMUT013784	Luo lincRNA; NONCODE
TC1200000544.mm.1	5.35	3.81	0.22	0.29	2.9	0.004033	0.013272	0.827039	0.952538		non-coding RNA, oocyte_clustered_small_RNA7862, complete sequence.	chr12	67668202 - 67668231	+		NonCoding	uc011ymq.2	UCSC Genes
TC1200000546.mm.1	9.63	8.69	0.23	0.21	1.92	0.017856	0.13179	0.827039	0.952538		non-coding RNA, oocyte_clustered_small_RNA7893, complete sequence.	chr12	67668324 - 67668359	+		NonCoding	uc029rsz.1	UCSC Genes
TC1200000553.mm.1	4.87	3.77	0.14	0.23	2.14	0.001958	0.060169	0.827039	0.952538		non-coding RNA, oocyte_clustered_small_RNA8179, complete sequence.	chr12	67669235 - 67669262	+		NonCoding	uc029rtc.1	UCSC Genes
TC1200001410.mm.1	5.2	4.52	0.33	0.15	1.6	0.018384	0.096844	0.827039	0.952538	Gm22845	predicted gene, 22845	chr12	9865347 - 9865450	-	ENSMUST00000157712	NonCoding	ENSMUST00000157712	ENSEMBL
TC1200002586.mm.1	5.11	4.37	0.34	0.2	1.66	0.039159	0.019261	0.827039	0.952538	Ighv14-4	immunoglobulin heavy variable 14-4	chr12	114176438 - 114176867	-	NCBI_Gene:629826:presumedTranscript_1; ENSMUST00000103475	Coding	NCBI_Gene:629826:presumedTranscript_1; ENSMUST00000103475	MGI/Jackson Lab; ENSEMBL
TC1200002646.mm.1	4.63	3.94	0.14	0.12	1.62	0.003511	0.000218	0.827039	0.949775	Ighv1-69	immunoglobulin heavy variable 1-69	chr12	115623161 - 115623595	-	NCBI_Gene:619833:presumedTranscript_1; ENSMUST00000103539	Coding	NCBI_Gene:619833:presumedTranscript_1; ENSMUST00000103539	MGI/Jackson Lab; ENSEMBL
TC1200002460.mm.1	5.02	3.92	0.38	0.34	2.14	0.039374	0.033029	0.827039	0.952538	Ighd5-8	immunoglobulin heavy diversity 5-8	chr12	113459864 - 113459892	-	ENSMUST00000178909	NonCoding	ENSMUST00000178909	ENSEMBL
TC1300000920.mm.1	5.41	4.71	0.16	0.17	1.62	0.011235	0.008112	0.827039	0.952538	Gm24163	predicted gene, 24163	chr13	75905147 - 75905278	+	ENSMUST00000093660	NonCoding	ENSMUST00000093660	ENSEMBL
TC1300001359.mm.1	6.49	5.87	0.18	0.18	1.54	0.047571	0.075994	0.827039	0.952538		3 days neonate thymus cDNA, RIKEN full-length enriched library, clone:A630079J04 product:unclassifiable, full insert sequence.	chr13	120010390 - 120018931	+		NonCoding	uc029sdr.1	UCSC Genes
TC1300001636.mm.1	7.68	6.91	0.3	0.16	1.7	0.048234	0.063707	0.827039	0.952538	Hist1h2be; Hist1h1e; Hist1h2bg; Hist1h2bc; Gm11398; RP23-283N14.1	histone cluster 1, H2be; histone cluster 1, H1e; histone cluster 1, H2bg; histone cluster 1, H2bc; predicted gene 11398	chr13	23583670 - 23622558	-	NM_001177653; NM_178194; NM_015787; ENSMUST00000091704; ENSMUST00000051091; ENSMUST00000129312; ENSMUST00000120330; ENSMUST00000062045; uc007pui.2; uc011yxg.1; uc007puj.2; BC069889; BC089600; OTTMUST00000081085; OTTMUST00000001150; OTTMUST00000084379; OTTMUST00000001401; OTTMUST00000001151	Complex	NONMMUT016670; NM_001177653; NM_178194; NM_015787; ENSMUST00000091704; ENSMUST00000051091; ENSMUST00000129312; ENSMUST00000120330; ENSMUST00000062045; uc007pui.2; uc011yxg.1; uc007puj.2; BC069889; BC089600; OTTMUST00000081085; OTTMUST00000001150; OTTMUST00000084379; OTTMUST00000001401; OTTMUST00000001151	NONCODE; RefSeq; ENSEMBL; UCSC Genes; GenBank; Havana transcript
TC1300001662.mm.1	4.7	4.12	0.11	0.18	1.5	0.008968	0.022756	0.827039	0.952538	Gm22013	predicted gene, 22013	chr13	24486662 - 24486764	-	ENSMUST00000158788	NonCoding	ENSMUST00000158788	ENSEMBL
TC1300002288.mm.1	5.63	4.97	0.14	0.16	1.57	0.01398	0.051427	0.827039	0.952538		Non-coding transcript identified by NONCODE: Linc	chr13	71391431 - 71394291	-		NonCoding	NONMMUT018197	NONCODE
TC1400000429.mm.1	6.87	6.25	0.19	0.23	1.54	0.028469	0.028663	0.827039	0.952538	Gm8032; RP24-264F22.4	predicted gene 8032	chr14	42557044 - 42560041	+	ENSMUST00000100699; ENSMUST00000171009; OTTMUST00000093953	Pseudogene	ENSMUST00000100699; ENSMUST00000171009; OTTMUST00000093953	ENSEMBL; Havana transcript
TC1400000774.mm.1	4.73	4.06	0.2	0.16	1.58	0.036114	0.030399	0.827039	0.952538		Non-coding transcript identified by Luo, et al.|Non-coding transcript identified by NONCODE: Linc	chr14	55118822 - 55120936	+		NonCoding	KnowTID_00002304; NONMMUT020981	Luo lincRNA; NONCODE
TC1500000458.mm.1	5.86	5.28	0.18	0.16	1.5	0.049695	0.201476	0.827039	0.952538		Non-coding transcript identified by Luo, et al.|Non-coding transcript identified by NONCODE: Linc	chr15	62264401 - 62265912	+		NonCoding	KnowTID_00002773; NONMMUT023727	Luo lincRNA; NONCODE
TC1500000535.mm.1	4.04	2.86	0.48	0.11	2.27	0.032241	0.04057	0.827039	0.952538		RNA for germline small RNA gsRNA265, complete sequence.	chr15	74642970 - 74642999	+		NonCoding	uc007wec.1	UCSC Genes
TC1600001826.mm.1	5.63	4.88	0.08	0.29	1.68	0.022831	0.052239	0.827039	0.952538		Non-coding transcript identified by NONCODE: Linc	chr16	63211302 - 63214565	-		NonCoding	NONMMUT027098	NONCODE
TC1800001169.mm.1	9.27	8.42	0.23	0.2	1.8	0.012793	0.008629	0.827039	0.952538	Lrrtm2	leucine rich repeat transmembrane neuronal 2	chr18	35209003 - 35215024	-	NM_178005; ENSMUST00000091636; uc008ema.2	Coding	NM_178005; ENSMUST00000091636; uc008ema.2; BC146465	RefSeq; ENSEMBL; UCSC Genes; GenBank
TC1900001132.mm.1	6.09	5.23	0.18	0.4	1.82	0.032401	0.098684	0.827039	0.952538		Non-coding transcript identified by NONCODE: Linc|Non-coding transcript identified by Luo, et al.	chr19	11375801 - 11387760	-		NonCoding	NONMMUT033922; NovelTID_00003681	NONCODE; Luo lincRNA
TC0100003237.mm.1	11.08	11.86	0.39	0.41	-1.72	0.041345	0.174793	0.827039	0.952538	Gm15453; AC121113.2	predicted gene 15453	chr1	150264925 - 150266066	-	ENSMUST00000179686; ENSMUST00000121422; OTTMUST00000052444	Complex	XM_001480197; ENSMUST00000179686; ENSMUST00000121422; OTTMUST00000052444	MGI/Jackson Lab; ENSEMBL; Havana transcript
TC0100003705.mm.1	6.4	7.01	0.17	0.34	-1.52	0.026723	0.015544	0.827039	0.952538		Non-coding transcript identified by NONCODE: Sense No Exonic	chr1	182006060 - 182007686	-		NonCoding	NONMMUT004109	NONCODE
TC0200001358.mm.1	8.58	9.24	0.18	0.26	-1.57	0.014596	0.006536	0.827039	0.952538		Non-coding transcript identified by NONCODE: Sense No Exonic	chr2	90888127 - 90889067	+		NonCoding	NONMMUT038411	NONCODE
TC0200002131.mm.1	7.1	7.87	0.24	0.21	-1.7	0.024811	0.021702	0.827039	0.952538		Non-coding transcript identified by NONCODE: Sense No Exonic	chr2	143690436 - 143693286	+		NonCoding	NONMMUT040210	NONCODE
TC0200003675.mm.1	7.17	7.86	0.28	0.04	-1.61	0.034226	0.02379	0.827039	0.952538		Non-coding transcript identified by NONCODE: Sense No Exonic	chr2	66338901 - 66343174	-		NonCoding	NONMMUT037648	NONCODE
TC0200003704.mm.1	9.16	10.12	0.24	0.42	-1.95	0.02244	0.300056	0.827039	0.952538	Gm13624; RP23-174C9.7	predicted gene 13624	chr2	69799151 - 69799612	-	ENSMUST00000120263; OTTMUST00000031417	Complex	NONMMUT037746; ENSMUST00000120263; OTTMUST00000031417	NONCODE; ENSEMBL; Havana transcript
TC0200004672.mm.1	6.03	6.67	0.25	0.07	-1.56	0.028682	0.000595	0.827039	0.952538	Prokr2	prokineticin receptor 2	chr2	132337733 - 132385447	-	NM_144944; ENSMUST00000110157; ENSMUST00000049997; ENSMUST00000142766; ENSMUST00000110156; ENSMUST00000145995; uc008mmp.2; uc008mmq.2; uc008mmr.2; BC043116; OTTMUST00000036941; OTTMUST00000036937; OTTMUST00000036939; OTTMUST00000036938; OTTMUST00000036940	Coding	NM_144944; ENSMUST00000110157; ENSMUST00000049997; ENSMUST00000142766; ENSMUST00000110156; ENSMUST00000145995; uc008mmp.2; uc008mmq.2; uc008mmr.2; BC043116; OTTMUST00000036941; OTTMUST00000036937; OTTMUST00000036939; OTTMUST00000036938; OTTMUST00000036940	RefSeq; ENSEMBL; UCSC Genes; GenBank; Havana transcript
TC0300000397.mm.1	12.46	13.5	0.5	0.31	-2.06	0.011279	0.030021	0.827039	0.952538	Stoml3	stomatin (Epb7.2)-like 3	chr3	53488712 - 53508502	+	NM_153156; ENSMUST00000124702; ENSMUST00000029307; uc008pew.1; BC138667; OTTMUST00000066013; OTTMUST00000066012	Complex	NM_153156; ENSMUST00000124702; ENSMUST00000029307; uc008pew.1; BC138667; OTTMUST00000066013; OTTMUST00000066012	RefSeq; ENSEMBL; UCSC Genes; GenBank; Havana transcript
TC0300000606.mm.1	5.57	6.26	0.27	0.2	-1.61	0.047301	0.027668	0.827039	0.952538		Non-coding transcript identified by NONCODE: Sense No Exonic	chr3	75619347 - 75623360	+		NonCoding	NONMMUT043504	NONCODE
TC0300000808.mm.1	14.7	15.73	0.41	0.22	-2.05	0.018603	0.012856	0.827039	0.952538	S100a5	S100 calcium binding protein A5	chr3	90608522 - 90611780	+	NM_011312; ENSMUST00000107329; ENSMUST00000001049; uc008qda.1; BC117108; OTTMUST00000052501	Coding	NM_011312; ENSMUST00000107329; ENSMUST00000001049; uc008qda.1; BC117108; OTTMUST00000052501	RefSeq; ENSEMBL; UCSC Genes; GenBank; Havana transcript
TC0300000909.mm.1	8.52	9.26	0.14	0.13	-1.67	0.003013	0.068524	0.827039	0.952538		Non-coding transcript identified by Luo, et al.|Non-coding transcript identified by NONCODE: Linc	chr3	95639304 - 95641045	+		NonCoding	KnowTID_00004808; NONMMUT044207	Luo lincRNA; NONCODE
TC0300000930.mm.1	8.19	8.82	0.15	0.11	-1.55	0.007965	0.018066	0.827039	0.952538	Hist2h2be	histone cluster 2, H2be	chr3	96221119 - 96223740	+	NM_178214; ENSMUST00000090781; uc008qmj.1; BC047137; OTTMUST00000052063	Coding	NM_178214; ENSMUST00000090781; uc008qmj.1; BC047137; OTTMUST00000052063	RefSeq; ENSEMBL; UCSC Genes; GenBank; Havana transcript
TC0300001081.mm.1	9.63	10.52	0.1	0.35	-1.85	0.028877	0.060417	0.827039	0.952538	Rhoc	ras homolog gene family, member C	chr3	104789011 - 104794459	+	NM_007484; ENSMUST00000002303; ENSMUST00000106787; ENSMUST00000176347; ENSMUST00000132721; uc008qul.2; BC004627; OTTMUST00000052812; OTTMUST00000052813; OTTMUST00000104426; OTTMUST00000052814	Complex	NM_007484; ENSMUST00000002303; ENSMUST00000106787; ENSMUST00000176347; ENSMUST00000132721; uc008qul.2; BC004627; OTTMUST00000052812; OTTMUST00000052813; OTTMUST00000104426; OTTMUST00000052814	RefSeq; ENSEMBL; UCSC Genes; GenBank; Havana transcript
TC0400001297.mm.1	13.81	15.3	0.23	0.77	-2.81	0.046303	0.033673	0.827039	0.952538	Gm12840; RP23-99G21.3	predicted gene 12840	chr4	117700188 - 117700923	+	ENSMUST00000156081; OTTMUST00000019600	NonCoding	NONMMUT048938; ENSMUST00000156081; OTTMUST00000019600	NONCODE; ENSEMBL; Havana transcript
TC0500000578.mm.1	6.17	6.87	0.44	0.12	-1.63	0.049737	0.008081	0.827039	0.952538		Non-coding transcript identified by NONCODE: Linc|Non-coding transcript identified by Luo, et al.	chr5	60016287 - 60043022	+		NonCoding	NONMMUT052382; NovelTID_00005059	NONCODE; Luo lincRNA
TC0500002323.mm.1	5.61	6.21	0.24	0.21	-1.52	0.024726	0.061364	0.827039	0.952538		Non-coding transcript identified by NONCODE: Linc	chr5	44105747 - 44108943	-		NonCoding	NONMMUT052125	NONCODE
TC0600000672.mm.1	6.73	7.39	0.02	0.17	-1.57	0.002949	0.021052	0.827039	0.952538	Ppp1r17	protein phosphatase 1, regulatory subunit 17	chr6	56017515 - 56032688	+	NM_011153; ENSMUST00000052827; uc009cay.1; BC026822	Coding	NM_011153; ENSMUST00000052827; uc009cay.1; BC026822	RefSeq; ENSEMBL; UCSC Genes; GenBank
TC0600000890.mm.1	10.46	11.22	0.37	0.37	-1.69	0.03827	0.059947	0.827039	0.952538		Non-coding transcript identified by NONCODE: Linc	chr6	80319192 - 80320853	+		NonCoding	NONMMUT057512	NONCODE
TC0600001911.mm.1	10.79	12.08	0.2	0.71	-2.45	0.04756	0.033214	0.827039	0.952538	Gm20186	predicted gene, 20186	chr6	18842932 - 18848498	-	XR_104972	NonCoding	KnowTID_00006260; NONMMUT055891; XR_104972	Luo lincRNA; NONCODE; RefSeq
TC0700000253.mm.1	10.33	12.07	0.07	1.04	-3.34	0.049942	0.032587	0.827039	0.952538		Non-coding transcript identified by Luo, et al.|Non-coding transcript identified by NONCODE: Linc	chr7	17538773 - 17541747	+		NonCoding	KnowTID_00006493; NONMMUT060091	Luo lincRNA; NONCODE
TC0700001584.mm.1	13.7	14.97	0.32	0.47	-2.41	0.021452	0.195359	0.827039	0.952538	Gm10156; AC131706.1	predicted gene 10156	chr7	107863039 - 107863500	+	ENSMUST00000122364; OTTMUST00000054873	Pseudogene	ENSMUST00000122364; OTTMUST00000054873	ENSEMBL; Havana transcript
TC0700001912.mm.1	9.57	10.25	0.28	0.01	-1.6	0.013141	0.027693	0.827039	0.952538		microRNA mir-7061 (Mir7061), microRNA.	chr7	130908268 - 130908335	+		NonCoding	NR_106028	RefSeq
TC0700002690.mm.1	8.18	8.8	0.16	0.18	-1.54	0.011106	0.022295	0.827039	0.952538		Non-coding transcript identified by NONCODE: Linc|Non-coding transcript identified by Luo, et al.	chr7	28256748 - 28261828	-		NonCoding	NONMMUT060442; NovelTID_00005834	NONCODE; Luo lincRNA
TC0700002974.mm.1	5.99	6.66	0.02	0.05	-1.58	2.2e-05	0.010173	0.710659	0.952538	Atf5	activating transcription factor 5	chr7	44812256 - 44816658	-	NM_030693; NR_033136; ENSMUST00000107893; ENSMUST00000047356; uc009gqu.2; uc012fju.1; BC010195; BC092068; OTTMUST00000049970; OTTMUST00000049969	Complex	NM_030693; NR_033136; ENSMUST00000107893; ENSMUST00000047356; uc009gqu.2; uc012fju.1; BC010195; BC092068; OTTMUST00000049970; OTTMUST00000049969	RefSeq; ENSEMBL; UCSC Genes; GenBank; Havana transcript
TC0700003407.mm.1	8.76	9.42	0.32	0.17	-1.58	0.045004	0.068468	0.827039	0.952538		Non-coding transcript identified by NONCODE: Sense No Exonic	chr7	63906860 - 63907636	-		NonCoding	NONMMUT061845	NONCODE
TC0700003588.mm.1	5.23	5.9	0.19	0.19	-1.59	0.01173	0.046178	0.827039	0.952538		Non-coding transcript identified by NONCODE: Antisense	chr7	80294441 - 80303169	-		NonCoding	NONMMUT062388	NONCODE
TC0700003772.mm.1	8.67	9.37	0.41	0.15	-1.62	0.015423	0.021483	0.827039	0.952538	Omp	olfactory marker protein	chr7	98143359 - 98145502	-	NM_011010; ENSMUST00000098281; uc009ike.1; BC046600; BC132327; BC138222; OTTMUST00000053969	Coding	NM_011010; ENSMUST00000098281; uc009ike.1; BC046600; BC132327; BC138222; OTTMUST00000053969	RefSeq; ENSEMBL; UCSC Genes; GenBank; Havana transcript
TC0700003853.mm.1	7.93	9.04	0.36	0.37	-2.15	0.023891	0.026513	0.827039	0.952538	Chrna10	cholinergic receptor, nicotinic, alpha polypeptide 10	chr7	102111266 - 102116713	-	NM_001081424; ENSMUST00000084830; uc009iqw.1; BC147245	Coding	NM_001081424; ENSMUST00000084830; uc009iqw.1; BC147245	RefSeq; ENSEMBL; UCSC Genes; GenBank
TC0800001121.mm.1	6.73	7.39	0.22	0.3	-1.59	0.017439	0.066473	0.827039	0.952538	Ccl17	chemokine (C-C motif) ligand 17	chr8	94810453 - 94812036	+	NM_011332; ENSMUST00000034232; uc009mwz.2; BC028505	Coding	NM_011332; ENSMUST00000034232; uc009mwz.2; BC028505	RefSeq; ENSEMBL; UCSC Genes; GenBank
TC0800001353.mm.1	4.82	5.66	0.34	0.06	-1.79	0.011639	0.031629	0.827039	0.952538		Non-coding transcript identified by Luo, et al.|Non-coding transcript identified by NONCODE: Linc	chr8	112911392 - 112915119	+		NonCoding	KnowTID_00007139; NONMMUT067266	Luo lincRNA; NONCODE
TC0X00002609.mm.1	6.45	7.62	0.3	0.39	-2.24	0.016139	0.038244	0.827039	0.952538	Gm24835	predicted gene, 24835	chrX	91252637 - 91252747	-	ENSMUST00000116777	NonCoding	ENSMUST00000116777	ENSEMBL
TC1000000122.mm.1	12.88	13.57	0.14	0.2	-1.61	0.010205	0.011066	0.827039	0.952538	Cited2	Cbp/p300-interacting transactivator, with Glu/Asp-rich carboxy-terminal domain, 2; Cbp/p300-interacting transactivator, with Glu/Asp-rich carboxy-terminal domain, 2 (Cited2), mRNA.	chr10	17723228 - 17725674	+	NM_010828; ENSMUST00000038107; uc007elt.2; uc007elu.2; BC057126	Coding	NM_010828; ENSMUST00000038107; uc007elt.2; uc007elu.2; BC057126	RefSeq; ENSEMBL; UCSC Genes; GenBank
TC1000002081.mm.1	8.18	8.9	0.17	0.23	-1.64	0.01727	0.01516	0.827039	0.952538		Non-coding transcript identified by NONCODE: Sense No Exonic	chr10	43154216 - 43155508	-		NonCoding	NONMMUT005450	NONCODE
TC1000002666.mm.1	6.25	7.04	0.38	0.15	-1.73	0.036308	0.11095	0.827039	0.952538		Non-coding transcript identified by NONCODE: Linc	chr10	91113785 - 91114247	-		NonCoding	NONMMUT006799	NONCODE
TC1100000066.mm.1	3.17	4.49	0.31	0.23	-2.51	0.006377	0.020447	0.827039	0.952538	Mir3079	microRNA 3079; microRNA 3079 (Mir3079), microRNA.	chr11	5254598 - 5254622	+	NR_037240; uc029rkk.1	NonCoding	NR_037240; uc029rkk.1	RefSeq; UCSC Genes
TC1200000715.mm.1	7.53	8.2	0.11	0.23	-1.59	0.026656	0.161167	0.827039	0.952538	Arg2	arginase type II	chr12	79130777 - 79156301	+	NM_009705; ENSMUST00000021550; uc007nzv.2; BC023349; OTTMUST00000085291	Coding	NM_009705; ENSMUST00000021550; uc007nzv.2; BC023349; OTTMUST00000085291	RefSeq; ENSEMBL; UCSC Genes; GenBank; Havana transcript
TC1300001998.mm.1	9.9	10.65	0.11	0.35	-1.68	0.025995	0.1013	0.827039	0.952538		Non-coding transcript identified by Luo, et al.|Non-coding transcript identified by NONCODE: Linc	chr13	51636751 - 51638798	-		NonCoding	KnowTID_00002053; NONMMUT017500	Luo lincRNA; NONCODE
TC1400000338.mm.1	10.04	11.29	0.3	0.6	-2.39	0.044627	0.04595	0.827039	0.952538		Non-coding transcript identified by Luo, et al.|Non-coding transcript identified by NONCODE: Linc	chr14	32115643 - 32117499	+		NonCoding	KnowTID_00002271; NONMMUT020278	Luo lincRNA; NONCODE
TC1400000395.mm.1	9.22	9.82	0.16	0.05	-1.51	0.003256	0.194332	0.827039	0.952538		Non-coding transcript identified by Luo, et al.|Non-coding transcript identified by NONCODE: Linc	chr14	38116830 - 38117754	+		NonCoding	KnowTID_00002278; NONMMUT020391	Luo lincRNA; NONCODE
TC1500001919.mm.1	9.31	9.97	0.03	0.27	-1.59	0.031349	0.1541	0.827039	0.952538	Slc25a17	solute carrier family 25 (mitochondrial carrier, peroxisomal membrane protein), member 17	chr15	81318916 - 81360767	-	NM_011399; ENSMUST00000023040; uc007wwk.1; BC008571; BC011292	Coding	NM_011399; ENSMUST00000023040; uc007wwk.1; BC008571; BC011292	RefSeq; ENSEMBL; UCSC Genes; GenBank
TC1600001348.mm.1	6.94	7.81	0.21	0.28	-1.82	0.034961	0.136063	0.827039	0.952538		Non-coding transcript identified by NONCODE: Linc	chr16	20587881 - 20589435	-		NonCoding	NONMMUT025851	NONCODE
TC1600001480.mm.1	7.78	9.02	0.23	0.64	-2.38	0.047851	0.039681	0.827039	0.952538		Non-coding transcript identified by NONCODE: Sense No Exonic	chr16	31297764 - 31298911	-		NonCoding	NONMMUT026199	NONCODE
TC1700000175.mm.1	7.7	8.42	0.27	0.18	-1.64	0.039384	0.029459	0.827039	0.952538		Non-coding transcript identified by NONCODE: Antisense	chr17	15005664 - 15006241	+		NonCoding	NONMMUT028346	NONCODE
TC1700000211.mm.1	9.19	9.8	0.09	0.2	-1.53	0.020476	0.011285	0.827039	0.952538	Mir125a; Ncrna00085	microRNA 125a; non-protein coding RNA 85; non-protein coding RNA 85 (Ncrna00085), mRNA.	chr17	17830719 - 17843009	+	NR_029539; NM_001162909; ENSMUST00000133912; ENSMUST00000083545; ENSMUST00000178408; ENSMUST00000172097; ENSMUST00000139969; BC171984; ENSMUST00000012759; ENSMUST00000150302; ENSMUST00000137228; ENSMUST00000178056; ENSMUST00000155293; ENSMUST00000052338; ENSMUST00000154301; ENSMUST00000179350; ENSMUST00000178888; uc012alc.1; uc012ale.1; uc012alf.1; uc008apq.1; BC171982; ENSMUST00000177859; OTTMUS…	Complex	NONMMUT028431; NONMMUT028432; NONMMUT028434; NONMMUT028435; NONMMUT028436; NONMMUT028437; NONMMUT028438; NR_029539; NM_001162909; ENSMUST00000133912; ENSMUST00000083545; ENSMUST00000178408; ENSMUST00000172097; ENSMUST00000139969; BC171984; ENSMUST00000012759; ENSMUST00000150302; ENSMUST00000137228; ENSMUST00000178056; ENSMUST00000155293; ENSMUST00000052338; ENSMUST00000154301; ENSMUST00000179350;…	NONCODE; RefSeq; ENSEMBL; GenBank; UCSC Genes; Havana transcript
TC1700000567.mm.1	9.26	10.08	0.04	0.39	-1.77	0.049716	0.048335	0.827039	0.952538	Cyp4f15	cytochrome P450, family 4, subfamily f, polypeptide 15	chr17	32685627 - 32703352	+	NM_134127; ENSMUST00000168171; ENSMUST00000167789; ENSMUST00000163907; BC021377; uc008bxk.1; uc008bxl.1; ENSMUST00000008801; OTTMUST00000091423; OTTMUST00000091491; OTTMUST00000091424; OTTMUST00000091425	Complex	NONMMUT029145; NM_134127; ENSMUST00000168171; ENSMUST00000167789; ENSMUST00000163907; BC021377; uc008bxk.1; uc008bxl.1; ENSMUST00000008801; OTTMUST00000091423; OTTMUST00000091491; OTTMUST00000091424; OTTMUST00000091425	NONCODE; RefSeq; ENSEMBL; GenBank; UCSC Genes; Havana transcript
TC1700002798.mm.1	7.97	8.59	0.04	0.23	-1.54	0.026537	0.047713	0.827039	0.952538	Rab26	RAB26, member RAS oncogene family	chr17	24529054 - 24534210	-	NM_177375; ENSMUST00000035797; ENSMUST00000177441; ENSMUST00000176025; ENSMUST00000176533; uc008awu.2; BC094931; BC118018; OTTMUST00000109988; OTTMUST00000109989; OTTMUST00000109990; OTTMUST00000109991	Complex	NONMMUT028665; NM_177375; ENSMUST00000035797; ENSMUST00000177441; ENSMUST00000176025; ENSMUST00000176533; uc008awu.2; BC094931; BC118018; OTTMUST00000109988; OTTMUST00000109989; OTTMUST00000109990; OTTMUST00000109991	NONCODE; RefSeq; ENSEMBL; UCSC Genes; GenBank; Havana transcript
TC1900000202.mm.1	7.59	8.29	0.34	0.2	-1.62	0.027954	0.018774	0.827039	0.952538		Non-coding transcript identified by NONCODE: Sense No Exonic	chr19	10541183 - 10542925	+		NonCoding	NONMMUT033897	NONCODE
TC1900000509.mm.1	4.26	4.96	0.31	0.03	-1.62	0.018294	0.009176	0.827039	0.952538	Mir1950	microRNA 1950	chr19	34965396 - 34965469	+	NR_035473; ENSMUST00000158526	NonCoding	NR_035473; ENSMUST00000158526	RefSeq; ENSEMBL

## Sheet: 20Mon vs 2Mon
Expression Profiling of mRNAs and Long Non-Coding RNAs in Aged Mouse Olfactory Bulb Ming Wang, Wei Liu, Jian Jiao, Jingyun Li, Chengshuo Wang, Luo Zhang
Transcript Cluster ID	20Mon Bi-weight Avg Signal (log2)	2Mon Bi-weight Avg Signal (log2)	20Mon Standard Deviation	2Mon Standard Deviation	Fold Change (linear) (20Mon vs. 2Mon)	ANOVA p-value (20Mon vs. 2Mon)	ANOVA p-value (All Conditions)	FDR p-value (20Mon vs. 2Mon)	FDR p-value (All Conditions)	Gene Symbol	Description	Chromosome	Genomic Position	Strand	Public Gene IDs	Group	mRNA Accession	mRNA Source
TC0100002801.mm.1	8.4	7.72	0.24	0.14	1.61	0.014113	0.017489	0.809834	0.952538	Per2	period circadian clock 2; period homolog 2 (Drosophila) (Per2), mRNA.	chr1	91415982 - 91459330	-	NM_011066; ENSMUST00000069620; uc007cav.1; uc011wph.1; uc007caw.1	Complex	NM_011066; ENSMUST00000069620; uc007cav.1; uc011wph.1; uc007caw.1; BC167236	RefSeq; ENSEMBL; UCSC Genes; GenBank
TC0100003402.mm.1	6.31	5.54	0.2	0.23	1.71	0.014627	0.017054	0.809834	0.952538	Fmo2	flavin containing monooxygenase 2; flavin containing monooxygenase 2 (Fmo2), mRNA.	chr1	162874317 - 162898726	-	NM_018881; ENSMUST00000045902; ENSMUST00000111510; ENSMUST00000143123; ENSMUST00000156860; ENSMUST00000147617; uc007dgz.1; uc007dha.1; uc007dhb.1; BC031415; OTTMUST00000059044; OTTMUST00000059045; OTTMUST00000059047; OTTMUST00000059046; OTTMUST00000059048	Complex	NONMMUT003506; NONMMUT003508; NM_018881; ENSMUST00000045902; ENSMUST00000111510; ENSMUST00000143123; ENSMUST00000156860; ENSMUST00000147617; uc007dgz.1; uc007dha.1; uc007dhb.1; BC031415; OTTMUST00000059044; OTTMUST00000059045; OTTMUST00000059047; OTTMUST00000059046; OTTMUST00000059048	NONCODE; RefSeq; ENSEMBL; UCSC Genes; GenBank; Havana transcript
TC0100003569.mm.1	4.51	3.75	0.16	0.15	1.69	0.004272	0.011288	0.809834	0.952538		Non-coding transcript identified by NONCODE: Antisense	chr1	172344504 - 172349875	-		NonCoding	NONMMUT003833	NONCODE
TC0200000303.mm.1	6.17	5.21	0.16	0.19	1.94	0.00186	0.000457	0.809834	0.952538	BC061194; Gm13334; RP23-396N6.3; RP23-396N6.4	cDNA sequence BC061194; predicted gene 13334	chr2	18694032 - 18750413	+	NM_001001334; ENSMUST00000137796; ENSMUST00000138017; ENSMUST00000095132; ENSMUST00000173763; OTTMUST00000026835; OTTMUST00000026836; OTTMUST00000026827; OTTMUST00000094869	Coding	NM_001001334; ENSMUST00000137796; ENSMUST00000138017; ENSMUST00000095132; ENSMUST00000173763; uc008ima.1; OTTMUST00000026835; OTTMUST00000026836; OTTMUST00000026827; OTTMUST00000094869	RefSeq; ENSEMBL; UCSC Genes; Havana transcript
TC0200003576.mm.1	8.31	7.65	0.09	0.12	1.58	0.003081	0.001327	0.809834	0.952538	Acvr1c	activin A receptor, type IC	chr2	58267453 - 58357895	-	NM_001033369; NM_001111030; ENSMUST00000028178; ENSMUST00000100085; ENSMUST00000112607; ENSMUST00000112608; ENSMUST00000154453; uc008jso.2; uc008jsp.2; OTTMUST00000030193; OTTMUST00000030194; OTTMUST00000030196; OTTMUST00000030195; OTTMUST00000030197	Coding	NM_001033369; NM_001111030; ENSMUST00000028178; ENSMUST00000100085; ENSMUST00000112607; ENSMUST00000112608; ENSMUST00000154453; uc008jso.2; uc008jsp.2; BC160360; OTTMUST00000030193; OTTMUST00000030194; OTTMUST00000030196; OTTMUST00000030195; OTTMUST00000030197	RefSeq; ENSEMBL; UCSC Genes; GenBank; Havana transcript
TC0200003577.mm.1	6.39	5.8	0.25	0.25	1.51	0.040505	0.028953	0.809834	0.952538		Non-coding transcript identified by NONCODE: Sense No Exonic	chr2	58333591 - 58336332	-		NonCoding	NONMMUT037395	NONCODE
TC0200003685.mm.1	5.57	4.63	0.2	0.2	1.91	0.012048	0.002095	0.809834	0.952538	Gm26727	predicted gene, 26727	chr2	67432816 - 67433181	-	ENSMUST00000180773	Coding	ENSMUST00000180773	ENSEMBL
TC0200004312.mm.1	12.02	11.33	0.06	0.03	1.61	5.1e-05	5.9e-05	0.809834	0.651802	Ano3	anoctamin 3; anoctamin 3 (Ano3), transcript variant 1, mRNA.	chr2	110655201 - 110950923	-	NM_001128103; ENSMUST00000099623; ENSMUST00000111019; ENSMUST00000140777; uc012caw.1; uc008lmy.1; OTTMUST00000035936; OTTMUST00000035898; OTTMUST00000035937	Complex	NM_001081556; NM_001128103; ENSMUST00000099623; ENSMUST00000111019; ENSMUST00000140777; uc012caw.1; uc008lmy.1; OTTMUST00000035936; OTTMUST00000035898; OTTMUST00000035937	MGI/Jackson Lab; RefSeq; ENSEMBL; UCSC Genes; Havana transcript
TC0300002410.mm.1	5.05	4.46	0.19	0.13	1.51	0.03419	0.028937	0.809834	0.952538	Lce1j	late cornified envelope 1J	chr3	92788845 - 92790514	-	ENSMUST00000107304	Coding	NM_001281499; ENSMUST00000107304	RefSeq; ENSEMBL
TC0300003094.mm.1	5.77	5.15	0.29	0.12	1.55	0.040861	0.018382	0.809834	0.952538		Non-coding transcript identified by NONCODE: Antisense	chr3	146193486 - 146194867	-		NonCoding	NONMMUT045670	NONCODE
TC0400001392.mm.1	7.05	6.38	0.24	0.09	1.59	0.030127	0.015949	0.809834	0.952538	Nt5c1a	5-nucleotidase, cytosolic IA; 5'-nucleotidase, cytosolic IA	chr4	123201504 - 123216275	+	NM_001085502; ENSMUST00000068262; uc008uoy.1; BC147309; BC147308; BC147730; OTTMUST00000020370	Coding	NM_001085502; ENSMUST00000068262; uc008uoy.1; BC147309; BC147308; BC147730; OTTMUST00000020370	RefSeq; ENSEMBL; UCSC Genes; GenBank; Havana transcript
TC0400002625.mm.1	5.54	4.92	0.18	0.17	1.54	0.038976	0.040846	0.809834	0.952538		Non-coding transcript identified by NONCODE: Antisense	chr4	48427729 - 48429231	-		NonCoding	NONMMUT047207	NONCODE
TC0500000825.mm.1	11.08	10.19	0.07	0.22	1.86	0.002578	0.001363	0.809834	0.952538	Npffr2	neuropeptide FF receptor 2	chr5	89527429 - 89583740	+	NM_133192; ENSMUST00000048557; OTTMUST00000066081; uc008yan.1	Coding	NM_133192; ENSMUST00000048557; OTTMUST00000066081; BC156702; uc008yan.1	RefSeq; ENSEMBL; Havana transcript; GenBank; UCSC Genes
TC0500001214.mm.1	3.73	2.83	0.33	0.25	1.87	0.03308	0.218507	0.809834	0.952538		non-coding RNA, oocyte_clustered_small_RNA8659, complete sequence.	chr5	113865717 - 113865742	+		NonCoding	uc029vmq.1	UCSC Genes
TC0500003639.mm.1	8.4	7.73	0.18	0.08	1.6	0.008058	0.003253	0.809834	0.952538		Non-coding transcript identified by NONCODE: Sense No Exonic	chr5	148529549 - 148532624	-		NonCoding	NONMMUT055349	NONCODE
TC0600003513.mm.1	6.07	5.31	0.04	0.21	1.69	0.007541	0.00763	0.809834	0.952538	Igkv1-122; Igkv1-117; Igk	immunoglobulin kappa chain variable 1-122; immunoglobulin kappa variable 1-117; immunoglobulin kappa chain complex	chr6	68016717 - 68121827	+	NCBI_Gene:434024:presumedTranscript_1; NCBI_Gene:16098:presumedTranscript_1; ENSMUST00000103314; ENSMUST00000103317; BC002035	Complex	NONMMUT057311; NCBI_Gene:434024:presumedTranscript_1; NCBI_Gene:16098:presumedTranscript_1; ENSMUST00000103314; ENSMUST00000103317; BC002035	NONCODE; MGI/Jackson Lab; ENSEMBL; GenBank
TC0600003517.mm.1	6.13	5.27	0.12	0.19	1.83	0.005928	0.00746	0.809834	0.952538	Igkv1-110; Igk	immunoglobulin kappa variable 1-110; immunoglobulin kappa chain complex	chr6	68270495 - 68271267	+	NCBI_Gene:381777:presumedTranscript_1; ENSMUST00000103321; BC019760	Coding	NCBI_Gene:381777:presumedTranscript_1; ENSMUST00000103321; BC019760	MGI/Jackson Lab; ENSEMBL; GenBank
TC0600000904.mm.1	9.21	8.4	0.26	0.24	1.75	0.018167	0.033085	0.809834	0.952538	Tacr1	tachykinin receptor 1; tachykinin receptor 1 (Tacr1), mRNA.	chr6	82402475 - 82560104	+	NM_009313; ENSMUST00000032122; uc009clh.2; uc009cli.2; BC075631; BC098332	Coding	NM_009313; ENSMUST00000032122; uc009clh.2; uc009cli.2; BC075631; BC098332	RefSeq; ENSEMBL; UCSC Genes; GenBank
TC0600001182.mm.1	5.98	5.4	0.12	0.27	1.5	0.046494	0.03884	0.809834	0.952538		Non-coding transcript identified by NONCODE: Sense No Exonic	chr6	106044922 - 106047439	+		NonCoding	NONMMUT058295	NONCODE
TC0600001562.mm.1	4.78	4.11	0.21	0.21	1.59	0.041767	0.03548	0.809834	0.952538	Tas2r102	taste receptor, type 2, member 102	chr6	132762130 - 132763174	+	NM_199153; ENSMUST00000069268; uc009ejn.1	Coding	NM_199153; ENSMUST00000069268; uc009ejn.1; BC165964	RefSeq; ENSEMBL; UCSC Genes; GenBank
TC0600003547.mm.1	4.63	3.92	0.32	0.2	1.63	0.04406	0.035621	0.809834	0.952538	Igkv4-91	immunoglobulin kappa chain variable 4-91	chr6	68768555 - 68769103	-	NCBI_Gene:434033:presumedTranscript_1; ENSMUST00000103333	Coding	NCBI_Gene:434033:presumedTranscript_1; ENSMUST00000103333	MGI/Jackson Lab; ENSEMBL
TC0600002809.mm.1	6.79	6.19	0.21	0.21	1.51	0.032423	0.187343	0.809834	0.952538		Non-coding transcript identified by Luo, et al.|Non-coding transcript identified by NONCODE: Linc	chr6	97784972 - 97785597	-		NonCoding	KnowTID_00006399; NONMMUT058145	Luo lincRNA; NONCODE
TC0600003075.mm.1	5.15	4.54	0.12	0.18	1.52	0.01445	0.085079	0.809834	0.952538		Non-coding transcript identified by NONCODE: Linc	chr6	122775151 - 122776220	-		NonCoding	NONMMUT058737	NONCODE
TC0600003197.mm.1	9.29	8.45	0.11	0.37	1.8	0.029057	0.073145	0.809834	0.952538		non-coding RNA, oocyte_clustered_small_RNA12442, complete sequence.	chr6	128245548 - 128245586	-		NonCoding	uc009edg.2	UCSC Genes
TC0700002023.mm.1	6.3	5.12	0.28	0.15	2.27	0.002661	0.016169	0.809834	0.952538	Cyp2e1	cytochrome P450, family 2, subfamily e, polypeptide 1; cytochrome P450, family 2, subfamily e, polypeptide 1 (Cyp2e1), mRNA.	chr7	140763739 - 140774981	+	NM_021282; ENSMUST00000026552; uc009kic.1; uc012fwk.1; BC013451	Coding	NM_021282; ENSMUST00000026552; uc009kic.1; uc012fwk.1; BC013451	RefSeq; ENSEMBL; UCSC Genes; GenBank
TC0700002230.mm.1	7.57	6.7	0.16	0.34	1.84	0.011657	0.005666	0.809834	0.952538	Gm3912	predicted gene 3912	chr7	7366496 - 7374636	-	BC026878; ENSMUST00000173575; OTTMUST00000097568	Complex	BC026878; NONMMUT059887; NONMMUT059888; ENSMUST00000173575; KnowTID_00006691; OTTMUST00000097568	GenBank; NONCODE; ENSEMBL; Luo lincRNA; Havana transcript
TC0700002244.mm.1	6.71	6.1	0.07	0.23	1.52	0.016785	0.021698	0.809834	0.952538	Gm7230; RP23-460N10.3	predicted gene 7230	chr7	7914737 - 7920811	-	ENSMUST00000173026; OTTMUST00000097635	Complex	NONMMUT059890; ENSMUST00000173026; OTTMUST00000097635	NONCODE; ENSEMBL; Havana transcript
TC0700002251.mm.1	8.35	7.05	0.2	0.42	2.45	0.008218	0.003257	0.809834	0.952538	2810047C21Rik1; Gm18191; RP23-322O24.4	RIKEN cDNA 2810047C21 gene 1; predicted gene, 18191; RIKEN cDNA 2810047C21 gene 1 (2810047C21Rik1), non-coding RNA.	chr7	8085044 - 8093037	-	NR_015598; ENSMUST00000172930; uc009fcz.2; uc009fda.2; OTTMUST00000111963	Complex	KnowTID_00006482; NONMMUT059904; KnowTID_00006481; NONMMUT059903; NR_015598; ENSMUST00000172930; uc009fcz.2; uc009fda.2; OTTMUST00000111963	Luo lincRNA; NONCODE; RefSeq; ENSEMBL; UCSC Genes; Havana transcript
TC0700002267.mm.1	6.81	6.16	0.06	0.28	1.56	0.017827	0.018856	0.809834	0.952538	Gm3585; RP23-460N10.7	predicted gene 3585	chr7	8705325 - 8711442	-	ENSMUST00000173438; OTTMUST00000097772	Complex	NONMMUT059891; ENSMUST00000173438; OTTMUST00000097772	NONCODE; ENSEMBL; Havana transcript
TC0700002273.mm.1	8.35	7.13	0.17	0.4	2.32	0.00639	0.002074	0.809834	0.952538	Gm20482; RP24-421K16.1	predicted gene 20482	chr7	8854844 - 8862851	-	ENSMUST00000172746; ENSMUST00000174729; uc009fcv.1; uc009fcw.1; OTTMUST00000097968; OTTMUST00000097944	Complex	KnowTID_00006479; NONMMUT059896; KnowTID_00006480; NONMMUT059897; ENSMUST00000172746; ENSMUST00000174729; uc009fcv.1; uc009fcw.1; OTTMUST00000097968; OTTMUST00000097944	Luo lincRNA; NONCODE; ENSEMBL; UCSC Genes; Havana transcript
TC0700002289.mm.1	7.03	6.36	0.06	0.28	1.59	0.017203	0.015869	0.809834	0.952538	Gm3611; RP24-242F12.1	predicted gene 3611	chr7	9445136 - 9451256	-	ENSMUST00000173687; OTTMUST00000097860	Complex	NONMMUT059892; ENSMUST00000173687; OTTMUST00000097860	NONCODE; ENSEMBL; Havana transcript
TC0700002298.mm.1	8.17	6.94	0.14	0.44	2.33	0.00888	0.00444	0.809834	0.952538		Non-coding transcript identified by Luo, et al.|Non-coding transcript identified by NONCODE: Linc|Non-coding transcript identified by Luo, et al.|Non-coding transcript identified by NONCODE: Linc| 10, 11 days embryo whole body cDNA, RIKEN full-length enriched library, clone:2810047C21 product:weakly similar to MSZF87 (FRAGMENT) [], full insert sequence.| 10, 11 days embryo whole body cDNA, RIKEN …	chr7	9868965 - 9876963	-		NonCoding	KnowTID_00006692; NONMMUT059906; KnowTID_00006693; NONMMUT059907; uc009fdc.2; uc009fdb.2	Luo lincRNA; NONCODE; UCSC Genes
TC0700002512.mm.1	6.47	5.79	0.14	0.56	1.61	0.03695	0.231458	0.809834	0.952538	Gm10666; Vmn1r93	predicted gene 10666; vomernasal 1 receptor Vmn1r93	chr7	20138123 - 20139088	-	NM_001167573; ENSMUST00000098747; NM_207547; OTTMUST00000098321	Coding	NM_001167573; ENSMUST00000098747; NM_207547; OTTMUST00000098321	RefSeq; ENSEMBL; Havana transcript
TC0700002521.mm.1	5.76	5.13	0.27	0.33	1.55	0.030345	0.145913	0.809834	0.952538	Gm10665; Gm10670	predicted gene 10665; predicted gene 10670	chr7	20473960 - 20474925	-	NM_001167160; ENSMUST00000098744; NM_001167161; OTTMUST00000098331	Coding	NM_001167160; ENSMUST00000098744; NM_001167161; OTTMUST00000098331	RefSeq; ENSEMBL; Havana transcript
TC0700002535.mm.1	6.2	5.47	0.17	0.41	1.67	0.026401	0.226092	0.809834	0.952538	Vmn1r121	vomeronasal 1 receptor 121	chr7	21097569 - 21098513	-	NM_001166741; ENSMUST00000105197; OTTMUST00000098259; uc012fcv.1	Coding	NM_001166741; ENSMUST00000105197; OTTMUST00000098259; uc012fcv.1	RefSeq; ENSEMBL; Havana transcript; UCSC Genes
TC0700002555.mm.1	6.47	5.79	0.14	0.56	1.61	0.03695	0.231458	0.809834	0.952538	Gm10666; Vmn1r93	predicted gene 10666; vomernasal 1 receptor Vmn1r93	chr7	22133776 - 22134741	-	NM_001167573; ENSMUST00000098722; OTTMUST00000098193	Coding	NM_001167573; NM_001167573_2; ENSMUST00000098722; NM_207547_2; OTTMUST00000098193	RefSeq; ENSEMBL; Havana transcript
TC0700002564.mm.1	5.76	5.13	0.27	0.33	1.55	0.030345	0.145913	0.809834	0.952538	Gm10665; Gm10670	predicted gene 10665; predicted gene 10670	chr7	22463110 - 22464075	-	NM_001167160; ENSMUST00000098720; OTTMUST00000098011	Coding	NM_001167160; NM_001167160_2; ENSMUST00000098720; NM_001167161_2; OTTMUST00000098011	RefSeq; ENSEMBL; Havana transcript
TC0700002678.mm.1	4.52	3.9	0.26	0.08	1.54	0.035198	0.038605	0.809834	0.952538		Non-coding transcript identified by Luo, et al.|Non-coding transcript identified by NONCODE: Linc	chr7	27835187 - 27837601	-		NonCoding	KnowTID_00006722; NONMMUT060395	Luo lincRNA; NONCODE
TC0700003805.mm.1	5.89	5.23	0.18	0.15	1.58	0.022832	0.052349	0.809834	0.952538	F730035P03Rik	RIKEN cDNA F730035P03 gene	chr7	99780001 - 99781539	-	XR_105137; ENSMUST00000065741	Complex	XR_105137; ENSMUST00000065741; uc009imb.1	RefSeq; ENSEMBL; UCSC Genes
TC0700004065.mm.1	5.3	4.65	0.24	0.18	1.57	0.032585	0.020472	0.809834	0.952538	Nlrp10	NLR family, pyrin domain containing 10	chr7	108921853 - 108930158	-	NM_175532; ENSMUST00000055745; uc009jdb.1; BC113194	Coding	NM_175532; ENSMUST00000055745; uc009jdb.1; BC113194	RefSeq; ENSEMBL; UCSC Genes; GenBank
TC0800000427.mm.1	7.06	6.45	0.07	0.13	1.53	0.004138	0.001129	0.809834	0.952538		Non-coding transcript identified by NONCODE: Sense No Exonic	chr8	35594236 - 35596379	+		NonCoding	NONMMUT065242	NONCODE
TC0800000572.mm.1	6.15	5.11	0.28	0.12	2.06	0.003919	0.004845	0.809834	0.952538		Non-coding transcript identified by NONCODE: Linc	chr8	49521424 - 49522408	+		NonCoding	NONMMUT065602	NONCODE
TC0800001073.mm.1	10.95	10.37	0.19	0.29	1.5	0.023418	0.186948	0.809834	0.952538		RNA for germline small RNA gsRNA168, complete sequence.	chr8	92192703 - 92192730	+		NonCoding	uc009mtx.2	UCSC Genes
TC0800001619.mm.1	6.41	5.43	0.32	0.14	1.97	0.012393	0.008508	0.809834	0.952538	Cd209a	CD209a antigen; CD209a antigen (Cd209a), mRNA.	chr8	3743395 - 3748984	-	NM_133238; ENSMUST00000012847; uc009ksr.2; uc009ksq.2; uc012fyt.1; BC111095	Coding	NM_133238; ENSMUST00000012847; uc009ksr.2; uc009ksq.2; uc012fyt.1; BC111095	RefSeq; ENSEMBL; UCSC Genes; GenBank
TC0800001694.mm.1	13.48	12.5	0.15	0.18	1.97	0.00265	0.002466	0.809834	0.952538	Irs2	insulin receptor substrate 2	chr8	10986961 - 11008458	-	NM_001081212; ENSMUST00000040514; uc009kuz.1; BC147580	Coding	NM_001081212; ENSMUST00000040514; uc009kuz.1; BC147580	RefSeq; ENSEMBL; UCSC Genes; GenBank
TC0800001821.mm.1	9.59	8.93	0.1	0.12	1.58	0.002188	0.38202	0.809834	0.952538		Non-coding transcript identified by NONCODE: Linc	chr8	20326270 - 20327396	-		NonCoding	NONMMUT064827	NONCODE
TC0800001905.mm.1	7.3	6.4	0.12	0.35	1.86	0.025571	0.180313	0.809834	0.952538		Non-coding transcript identified by NONCODE: Linc	chr8	25122433 - 25133545	-		NonCoding	NONMMUT064965	NONCODE
TC0800002197.mm.1	8.7	8.08	0.1	0.54	1.53	0.044193	0.054114	0.809834	0.952538		Non-coding transcript identified by NONCODE: Sense No Exonic	chr8	48575621 - 48576642	-		NonCoding	NONMMUT065579	NONCODE
TC0900002480.mm.1	9.05	8.47	0.12	0.05	1.5	0.001408	0.001088	0.809834	0.952538	Smad3	SMAD family member 3	chr9	63646767 - 63758111	-	NM_016769; ENSMUST00000034973; ENSMUST00000137713; ENSMUST00000154323; ENSMUST00000133108; ENSMUST00000137065; OTTMUST00000050960; BC066850; uc009qbi.1; OTTMUST00000050964; OTTMUST00000050961; OTTMUST00000050963; OTTMUST00000050962	Complex	NONMMUT069521; NONMMUT069523; NM_016769; ENSMUST00000034973; ENSMUST00000137713; ENSMUST00000154323; ENSMUST00000133108; ENSMUST00000137065; OTTMUST00000050960; uc009qbj.1; BC066850; uc009qbi.1; OTTMUST00000050964; OTTMUST00000050961; OTTMUST00000050963; OTTMUST00000050962	NONCODE; RefSeq; ENSEMBL; Havana transcript; UCSC Genes; GenBank
TC0X00001256.mm.1	6.57	5.9	0.03	0.22	1.59	0.007001	0.00352	0.809834	0.952538		Non-coding transcript identified by NONCODE: Sense No Exonic	chrX	130009911 - 130011556	+		NonCoding	NONMMUT073854	NONCODE
TC0X00001712.mm.1	5.41	4.77	0.2	0.15	1.56	0.007645	0.013782	0.809834	0.952538		Non-coding transcript identified by NONCODE: Sense No Exonic	chrX	169970274 - 169971354	+		NonCoding	NONMMUT074716	NONCODE
TC0X00002299.mm.1	6.35	5.67	0.04	0.08	1.6	0.000283	0.007088	0.809834	0.952538		Non-coding transcript identified by NONCODE: Linc	chrX	59400859 - 59403778	-		NonCoding	NONMMUT072577	NONCODE
TC1000000039.mm.1	6.48	5.89	0.11	0.13	1.5	0.010246	0.005548	0.809834	0.952538	Oprm1	opioid receptor, mu 1; opioid receptor, mu 1 (Oprm1), mRNA.	chr10	6758506 - 7038209	+	NM_001039652; ENSMUST00000147171; ENSMUST00000105615; ENSMUST00000143875; ENSMUST00000056385; ENSMUST00000092734; ENSMUST00000150374; ENSMUST00000105597; ENSMUST00000105607; ENSMUST00000063036; ENSMUST00000152674; ENSMUST00000105601; ENSMUST00000105602; ENSMUST00000078634; ENSMUST00000000783; ENSMUST00000092731; ENSMUST00000092729; ENSMUST00000154906; ENSMUST00000105605; ENSMUST00000135502; ENSMU…	Complex	NONMMUT004527; NONMMUT004526; NM_001039652; ENSMUST00000147171; ENSMUST00000105615; ENSMUST00000143875; ENSMUST00000056385; ENSMUST00000092734; ENSMUST00000150374; ENSMUST00000105597; ENSMUST00000105607; ENSMUST00000063036; ENSMUST00000152674; ENSMUST00000105601; ENSMUST00000105602; ENSMUST00000078634; ENSMUST00000000783; ENSMUST00000092731; ENSMUST00000092729; ENSMUST00000154906; ENSMUST00000105…	NONCODE; RefSeq; ENSEMBL; UCSC Genes; GenBank; Havana transcript
TC1000000040.mm.1	8.61	7.69	0.1	0.25	1.89	0.007877	0.039919	0.809834	0.952538		Non-coding transcript identified by NONCODE: Sense No Exonic	chr10	6851702 - 6854234	+		NonCoding	NONMMUT004525	NONCODE
TC1000000041.mm.1	9.88	9.17	0.29	0.18	1.63	0.01672	0.043983	0.809834	0.952538		Non-coding transcript identified by NONCODE: Sense No Exonic	chr10	6858515 - 6860023	+		NonCoding	NONMMUT004524	NONCODE
TC1000001415.mm.1	6.58	5.63	0.17	0.34	1.94	0.02569	0.222333	0.809834	0.952538		non-coding RNA, oocyte_clustered_small_RNA5129, complete sequence.	chr10	118326950 - 118326980	+		NonCoding	uc011xom.2	UCSC Genes
TC1000001451.mm.1	6.58	5.63	0.17	0.34	1.94	0.02569	0.222333	0.809834	0.952538		non-coding RNA, oocyte_clustered_small_RNA5129, complete sequence.	chr10	118354086 - 118354116	+		NonCoding	uc011xou.2	UCSC Genes
TC1100002271.mm.1	8.12	7.52	0.17	0.21	1.51	0.032205	0.028922	0.809834	0.952538		Non-coding transcript identified by NONCODE: Sense No Exonic	chr11	18897398 - 18899910	-		NonCoding	NONMMUT008712	NONCODE
TC1100004087.mm.1	8.74	7.99	0.21	0.37	1.69	0.042155	0.030806	0.809834	0.952538		Non-coding transcript identified by NONCODE: Sense No Exonic	chr11	115695127 - 115697862	-		NonCoding	NONMMUT012750	NONCODE
TC1200000544.mm.1	5.35	3.91	0.22	0.54	2.7	0.03369	0.013272	0.809834	0.952538		non-coding RNA, oocyte_clustered_small_RNA7862, complete sequence.	chr12	67668202 - 67668231	+		NonCoding	uc011ymq.2	UCSC Genes
TC1200000770.mm.1	4.91	4.2	0.34	0.18	1.63	0.041643	0.026258	0.809834	0.952538		Non-coding transcript identified by NONCODE: Sense No Exonic|Non-coding transcript identified by NONCODE: Sense No Exonic	chr12	82271729 - 82275356	+		NonCoding	NONMMUT014925; NONMMUT014926	NONCODE
TC1200002586.mm.1	5.11	4.45	0.34	0.15	1.58	0.030177	0.019261	0.809834	0.952538	Ighv14-4	immunoglobulin heavy variable 14-4	chr12	114176438 - 114176867	-	NCBI_Gene:629826:presumedTranscript_1; ENSMUST00000103475	Coding	NCBI_Gene:629826:presumedTranscript_1; ENSMUST00000103475	MGI/Jackson Lab; ENSEMBL
TC1200002600.mm.1	4.37	3.77	0.18	0.15	1.52	0.019935	0.026495	0.809834	0.952538	Ighv1-4	immunoglobulin heavy variable 1-4	chr12	114487136 - 114487569	-	NCBI_Gene:432702:presumedTranscript_1; ENSMUST00000103493	Coding	NCBI_Gene:432702:presumedTranscript_1; ENSMUST00000103493	MGI/Jackson Lab; ENSEMBL
TC1200002628.mm.1	4.17	3.56	0.18	0.12	1.52	0.014276	0.046005	0.809834	0.952538	Ighv1-50	immunoglobulin heavy variable 1-50	chr12	115119748 - 115120180	-	NCBI_Gene:780929:presumedTranscript_1; ENSMUST00000103521	Coding	NCBI_Gene:780929:presumedTranscript_1; ENSMUST00000103521	MGI/Jackson Lab; ENSEMBL
TC1200002643.mm.1	4.52	3.8	0.34	0.08	1.65	0.025314	0.012718	0.809834	0.952538	Ighv1-64	immunoglobulin heavy variable 1-64	chr12	115507545 - 115507977	-	NCBI_Gene:380823:presumedTranscript_1; ENSMUST00000103535	Coding	NCBI_Gene:380823:presumedTranscript_1; ENSMUST00000103535	MGI/Jackson Lab; ENSEMBL
TC1200002646.mm.1	4.63	3.73	0.14	0.1	1.87	0.000693	0.000218	0.809834	0.949775	Ighv1-69	immunoglobulin heavy variable 1-69	chr12	115623161 - 115623595	-	NCBI_Gene:619833:presumedTranscript_1; ENSMUST00000103539	Coding	NCBI_Gene:619833:presumedTranscript_1; ENSMUST00000103539	MGI/Jackson Lab; ENSEMBL
TC1300000534.mm.1	12.45	11.81	0.11	0.06	1.56	0.001656	0.001103	0.809834	0.952538	Cap2	CAP, adenylate cyclase-associated protein, 2 (yeast); CAP, adenylate cyclase-associated protein, 2 (yeast) (Cap2), mRNA.	chr13	46501848 - 46650281	+	NM_026056; ENSMUST00000021802; ENSMUST00000119341; ENSMUST00000126687; uc007qhf.2; uc007qhg.2; uc007qhh.2; BC057937; BC050752; OTTMUST00000072619; OTTMUST00000072620; OTTMUST00000072621	Complex	NONMMUT017341; NM_026056; ENSMUST00000021802; ENSMUST00000119341; ENSMUST00000126687; uc007qhf.2; uc007qhg.2; uc007qhh.2; BC057937; BC050752; OTTMUST00000072619; OTTMUST00000072620; OTTMUST00000072621	NONCODE; RefSeq; ENSEMBL; UCSC Genes; GenBank; Havana transcript
TC1300000909.mm.1	12.2	11.55	0.33	0.12	1.57	0.019808	0.013098	0.809834	0.952538		Non-coding transcript identified by NONCODE: Linc	chr13	75132622 - 75134857	+		NonCoding	NONMMUT018359	NONCODE
TC1300001349.mm.1	8.57	7.76	0.29	0.3	1.75	0.031365	0.136796	0.809834	0.952538	Gm7120; LOC101055764; Gm21967; CH36-200G6.3	predicted gene 7120; transmembrane protein C5orf28 homolog; predicted gene 7120 (Gm7120), transcript variant 1, mRNA.; predicted gene, 21967	chr13	119487941 - 119610459	+	NM_001039244; NM_001177666; ENSMUST00000176171; ENSMUST00000177361; ENSMUST00000175835; ENSMUST00000099147; ENSMUST00000178948; uc029sdk.1; uc029sdl.1; uc029sdm.1; BC021422; BC103784; OTTMUST00000110200; OTTMUST00000110201; OTTMUST00000110202	Coding	NM_001039244; NM_001177666; ENSMUST00000176171; ENSMUST00000177361; ENSMUST00000175835; ENSMUST00000099147; ENSMUST00000178948; uc029sdk.1; uc029sdl.1; uc029sdm.1; BC021422; BC103784; OTTMUST00000110200; OTTMUST00000110201; OTTMUST00000110202	RefSeq; ENSEMBL; UCSC Genes; GenBank; Havana transcript
TC1400000421.mm.1	6.63	5.26	0.23	0.54	2.59	0.034105	0.037125	0.809834	0.952538	1700024B05Rik; RP24-553G19.5	RIKEN cDNA 1700024B05 gene	chr14	41943995 - 42003821	+	XR_141239; ENSMUST00000168972; ENSMUST00000064162; OTTMUST00000093224	Coding	XR_141239; ENSMUST00000168972; ENSMUST00000064162; OTTMUST00000093224	RefSeq; ENSEMBL; Havana transcript
TC1400000425.mm.1	7.36	6	0.4	0.3	2.57	0.011327	0.008957	0.809834	0.952538	Gm7995; RP24-246L19.2	predicted gene 7995	chr14	42310210 - 42325394	+	ENSMUST00000089789; ENSMUST00000171967; OTTMUST00000093235	Coding	ENSMUST00000089789; ENSMUST00000171967; OTTMUST00000093235	ENSEMBL; Havana transcript
TC1400000429.mm.1	6.87	5.71	0.19	0.57	2.23	0.032361	0.028663	0.809834	0.952538	Gm8032; RP24-264F22.4	predicted gene 8032	chr14	42557044 - 42560041	+	ENSMUST00000100699; ENSMUST00000171009; OTTMUST00000093953	Pseudogene	ENSMUST00000100699; ENSMUST00000171009; OTTMUST00000093953	ENSEMBL; Havana transcript
TC1400000430.mm.1	7.65	6.36	0.47	0.25	2.45	0.015557	0.014474	0.809834	0.952538	Gm10378; RP24-264F22.3	predicted gene 10378	chr14	42655938 - 42663605	+	ENSMUST00000100696; ENSMUST00000166527; OTTMUST00000093243	Coding	ENSMUST00000100696; ENSMUST00000166527; OTTMUST00000093243	ENSEMBL; Havana transcript
TC1400000433.mm.1	6.2	5.23	0.2	0.43	1.96	0.027586	0.033546	0.809834	0.952538	Gm6536; RP23-136I9.8	predicted gene 6536	chr14	43042970 - 43045946	+	ENSMUST00000171180; OTTMUST00000093965	Pseudogene	ENSMUST00000171180; OTTMUST00000093965	ENSEMBL; Havana transcript
TC1400000623.mm.1	5.18	4.56	0.11	0.27	1.53	0.034234	0.023422	0.809834	0.952538	Trav6d-3	T cell receptor alpha variable 6D-3	chr14	52725299 - 52726920	+	NCBI_Gene:627394:presumedTranscript_1; ENSMUST00000181483; ENSMUST00000184883; uc007tpt.1; OTTMUST00000035995	Coding	NCBI_Gene:627394:presumedTranscript_1; ENSMUST00000181483; ENSMUST00000184883; uc007tpt.1; OTTMUST00000035995	MGI/Jackson Lab; ENSEMBL; UCSC Genes; Havana transcript
TC1400001859.mm.1	5.19	4.46	0.18	0.22	1.65	0.023186	0.052981	0.809834	0.952538	Gm3216; RP23-273L20.4	predicted gene 3216	chr14	43562300 - 43564547	-	ENSMUST00000166927; OTTMUST00000093972	Complex	NONMMUT020498; ENSMUST00000166927; OTTMUST00000093972	NONCODE; ENSEMBL; Havana transcript
TC1400001883.mm.1	5.55	4.73	0.41	0.16	1.78	0.027164	0.02199	0.809834	0.952538	Gm3371; RP23-455F6.4	predicted gene 3371	chr14	44402671 - 44410688	-	ENSMUST00000172103; ENSMUST00000177827; OTTMUST00000093295	Coding	ENSMUST00000172103; ENSMUST00000177827; OTTMUST00000093295	ENSEMBL; Havana transcript
TC1400002577.mm.1	5.63	5	0.28	0.26	1.55	0.035894	0.191872	0.809834	0.952538	Gm23276	predicted gene, 23276	chr14	97336495 - 97336632	-	ENSMUST00000157913	NonCoding	ENSMUST00000157913	ENSEMBL
TC1500000897.mm.1	7.14	6.52	0.34	0.11	1.53	0.028273	0.014501	0.809834	0.952538	Lrrk2	leucine-rich repeat kinase 2; leucine-rich repeat kinase 2 (Lrrk2), mRNA.	chr15	91673175 - 91816124	+	NM_025730; ENSMUST00000060642; ENSMUST00000140734; ENSMUST00000156900; ENSMUST00000133743; ENSMUST00000137657; ENSMUST00000172797; uc007xhz.1; uc007xia.1; uc007xib.1; OTTMUST00000049323; OTTMUST00000049324; OTTMUST00000049327; OTTMUST00000049325; OTTMUST00000049326; OTTMUST00000097941	Complex	NONMMUT024672; NM_025730; ENSMUST00000060642; ENSMUST00000140734; ENSMUST00000156900; ENSMUST00000133743; ENSMUST00000137657; ENSMUST00000172797; uc007xhz.1; uc007xia.1; uc007xib.1; OTTMUST00000049323; OTTMUST00000049324; OTTMUST00000049327; OTTMUST00000049325; OTTMUST00000049326; OTTMUST00000097941	NONCODE; RefSeq; ENSEMBL; UCSC Genes; Havana transcript
TC1700000109.mm.1	5.18	4.51	0.15	0.25	1.59	0.012556	0.005345	0.809834	0.952538	Gm16169; AC105305.1	predicted gene 16169	chr17	10807834 - 10826625	+	ENSMUST00000162432; ENSMUST00000159155; OTTMUST00000077417; uc008aki.1; OTTMUST00000077418	NonCoding	NONMMUT028208; NONMMUT028209; ENSMUST00000162432; ENSMUST00000159155; OTTMUST00000077417; uc008aki.1; OTTMUST00000077418	NONCODE; ENSEMBL; Havana transcript; UCSC Genes
TC1700000440.mm.1	5.06	4.3	0.15	0.33	1.69	0.009409	0.022873	0.809834	0.952538		RNA for germline small RNA gsRNA329, complete sequence.	chr17	27338303 - 27338336	+		NonCoding	uc029tfa.1	UCSC Genes
TC1700002788.mm.1	6.43	5.8	0.25	0.15	1.54	0.01515	0.00909	0.809834	0.952538	H2-Q8; H2-Q6	histocompatibility 2, Q region locus 8; histocompatibility 2, Q region locus 6; histocompatibility 2, Q region locus 6 (H2-Q6), mRNA.	chr17	35424847 - 35430055	+	NM_023124; NM_207648; ENSMUST00000174699; ENSMUST00000113879; uc008chp.1; uc008chr.1; OTTMUST00000095868	Coding	NM_023124; NM_207648; ENSMUST00000174699; ENSMUST00000113879; uc008chp.1; uc008chr.1; BC156754; OTTMUST00000095868	RefSeq; ENSEMBL; UCSC Genes; GenBank; Havana transcript
TC1700001892.mm.1	8.07	7.35	0.16	0.24	1.65	0.022755	0.019042	0.809834	0.952538	H2-K1	histocompatibility 2, K1, K region; histocompatibility 2, K1, K region (H2-K1), transcript variant 1, mRNA.	chr17	33996012 - 34000333	-	NM_001001892; ENSMUST00000172912; ENSMUST00000114311; ENSMUST00000173602; ENSMUST00000025181; ENSMUST00000173543; ENSMUST00000087189; ENSMUST00000173317; ENSMUST00000172760; ENSMUST00000173075; ENSMUST00000172782; uc008cap.1; uc012apq.1; uc008caq.1; uc008car.2; BC011306; BC080756; BC151193; OTTMUST00000095518; OTTMUST00000095519; OTTMUST00000095520; OTTMUST00000095521; OTTMUST00000095522; OTTMUST…	Complex	NONMMUT029263; NONMMUT029264; NM_001001892; ENSMUST00000172912; ENSMUST00000114311; ENSMUST00000173602; ENSMUST00000025181; ENSMUST00000173543; ENSMUST00000087189; ENSMUST00000173317; ENSMUST00000172760; ENSMUST00000173075; ENSMUST00000172782; uc008cap.1; uc012apq.1; uc008caq.1; uc008car.2; BC011306; BC080756; BC151193; OTTMUST00000095518; OTTMUST00000095519; OTTMUST00000095520; OTTMUST0000009552…	NONCODE; RefSeq; ENSEMBL; UCSC Genes; GenBank; Havana transcript
TC1700002814.mm.1	10.21	9.11	0.1	0.14	2.13	0.000385	0.018433	0.809834	0.952538	C4b; LOC675521	complement component 4B (Chido blood group); complement C4-B-like; complement component 4B (Chido blood group) (C4b), mRNA.	chr17	34728380 - 34743897	-	NM_009780; ENSMUST00000173669; ENSMUST00000069507; ENSMUST00000173057; uc029thg.1; uc008cdl.2; uc008cdk.2; BC067394; BC158005; BC150743; OTTMUST00000096076; OTTMUST00000096077; OTTMUST00000096078	Complex	NM_009780; ENSMUST00000173669; ENSMUST00000069507; ENSMUST00000173057; uc029thg.1; uc008cdl.2; uc008cdk.2; BC067394; BC158005; BC150743; OTTMUST00000096076; OTTMUST00000096077; OTTMUST00000096078	RefSeq; ENSEMBL; UCSC Genes; GenBank; Havana transcript
TC1700002815.mm.1	7.78	7.15	0.06	0.04	1.55	0.000143	0.004929	0.809834	0.952538	C4a	complement component 4A (Rodgers blood group); complement component 4A (Rodgers blood group) (C4a), mRNA.	chr17	34809092 - 34823464	-	NM_011413; ENSMUST00000160657; ENSMUST00000160679; ENSMUST00000015595; ENSMUST00000159669; ENSMUST00000160528; ENSMUST00000161797; ENSMUST00000162133; ENSMUST00000161121; ENSMUST00000159539; ENSMUST00000160309; uc012aqm.1; uc008cdp.1; uc012aqn.1; BC141050; OTTMUST00000082713; OTTMUST00000082646; OTTMUST00000082647; OTTMUST00000082648; OTTMUST00000082712; OTTMUST00000082711; OTTMUST00000082709; OT…	Complex	NONMMUT029337; NONMMUT029338; NONMMUT029339; NM_011413; ENSMUST00000160657; ENSMUST00000160679; ENSMUST00000015595; ENSMUST00000159669; ENSMUST00000160528; ENSMUST00000161797; ENSMUST00000162133; ENSMUST00000161121; ENSMUST00000159539; ENSMUST00000160309; uc012aqm.1; uc008cdp.1; uc012aqn.1; BC141050; BC172697; OTTMUST00000082713; OTTMUST00000082646; OTTMUST00000082647; OTTMUST00000082648; OTTMUST…	NONCODE; RefSeq; ENSEMBL; UCSC Genes; GenBank; Havana transcript
TC1800000356.mm.1	7.7	5.8	0.4	0.55	3.72	0.025892	0.04421	0.809834	0.952538	Pcdhb2	protocadherin beta 2	chr18	37294840 - 37297614	+	NM_053127; ENSMUST00000056522; uc008epn.1; BC141154	Coding	NM_053127; ENSMUST00000056522; uc008epn.1; BC141154	RefSeq; ENSEMBL; UCSC Genes; GenBank
TC1800000357.mm.1	6.57	5.65	0.07	0.1	1.89	0.000323	0.000837	0.809834	0.952538	Pcdhb3	protocadherin beta 3	chr18	37300799 - 37304585	+	NM_053128; ENSMUST00000051754; uc008epo.1; BC079557	Coding	NM_053128; ENSMUST00000051754; uc008epo.1; BC079557	RefSeq; ENSEMBL; UCSC Genes; GenBank
TC1800000360.mm.1	9.62	8.67	0.08	0.35	1.93	0.005188	0.004723	0.809834	0.952538	Pcdhb6	protocadherin beta 6	chr18	37333946 - 37336398	+	NM_053131; BC150716; uc008epr.1; ENSMUST00000061717	Coding	NM_053131; BC150716; uc008epr.1; ENSMUST00000061717	RefSeq; GenBank; UCSC Genes; ENSEMBL
TC1800000363.mm.1	9.85	9.07	0.21	0.29	1.72	0.02124	0.013369	0.809834	0.952538	Pcdhb8	protocadherin beta 8	chr18	37355271 - 37357610	+	NM_053133; BC127160; uc008ept.1; ENSMUST00000051163	Coding	NM_053133; BC127160; uc008ept.1; ENSMUST00000051163	RefSeq; GenBank; UCSC Genes; ENSEMBL
TC1800000364.mm.1	8.83	7.99	0.19	0.53	1.8	0.040923	0.027507	0.809834	0.952538	Pcdhb9	protocadherin beta 9	chr18	37400855 - 37403909	+	NM_053134; ENSMUST00000057228; uc008epu.1; BC055319	Coding	NM_053134; ENSMUST00000057228; uc008epu.1; BC055319	RefSeq; ENSEMBL; UCSC Genes; GenBank
TC1800000370.mm.1	8.89	7.9	0.21	0.05	1.98	0.001373	0.000214	0.809834	0.949775	Pcdhb14	protocadherin beta 14	chr18	37447657 - 37451094	+	NM_053139; ENSMUST00000052387; uc008epz.1; BC059821	Coding	NM_053139; ENSMUST00000052387; uc008epz.1; BC059821	RefSeq; ENSEMBL; UCSC Genes; GenBank
TC1800000371.mm.1	9.33	8.75	0.35	0.06	1.5	0.015891	0.013762	0.809834	0.952538		Non-coding transcript identified by NONCODE: Sense No Exonic	chr18	37452120 - 37453188	+		NonCoding	NONMMUT032040	NONCODE
TC1800000417.mm.1	9.95	9.32	0.23	0.03	1.54	0.007955	0.014944	0.809834	0.952538	2900055J20Rik	RIKEN cDNA 2900055J20 gene	chr18	40256962 - 40257703	+	NR_045177; ENSMUST00000096572	Complex	NR_045177; ENSMUST00000096572; uc029tmn.1	RefSeq; ENSEMBL; UCSC Genes
TC1800001111.mm.1	9.39	8.79	0.1	0.18	1.51	0.01045	0.010276	0.809834	0.952538	Syt4	synaptotagmin IV	chr18	31437808 - 31447415	-	NM_009308; ENSMUST00000025110; uc008ehy.1; BC058208	Coding	NM_009308; ENSMUST00000025110; uc008ehy.1; BC058208	RefSeq; ENSEMBL; UCSC Genes; GenBank
TC1800001169.mm.1	9.27	8.27	0.23	0.26	2	0.014869	0.008629	0.809834	0.952538	Lrrtm2	leucine rich repeat transmembrane neuronal 2	chr18	35209003 - 35215024	-	NM_178005; ENSMUST00000091636; uc008ema.2	Coding	NM_178005; ENSMUST00000091636; uc008ema.2; BC146465	RefSeq; ENSEMBL; UCSC Genes; GenBank
TC1800001487.mm.1	5.88	5	0.31	0.18	1.84	0.023126	0.059491	0.809834	0.952538		RNA for germline small RNA gsRNA360, complete sequence.	chr18	67040181 - 67040221	-		NonCoding	uc008fge.2	UCSC Genes
TC1900000448.mm.1	7.5	6.87	0.27	0.22	1.55	0.036934	0.047146	0.809834	0.952538	Il33	interleukin 33	chr19	29925114 - 29960718	+	NM_133775; NM_001164724; ENSMUST00000120388; ENSMUST00000144528; ENSMUST00000177518; ENSMUST00000025724; ENSMUST00000136850; uc008hec.2; uc008hed.2; BC003847; OTTMUST00000070252; OTTMUST00000070254; OTTMUST00000103328; OTTMUST00000070253; OTTMUST00000070255	Complex	NONMMUT034400; NM_133775; NM_001164724; ENSMUST00000120388; ENSMUST00000144528; ENSMUST00000177518; ENSMUST00000025724; ENSMUST00000136850; uc008hec.2; uc008hed.2; BC003847; OTTMUST00000070252; OTTMUST00000070254; OTTMUST00000103328; OTTMUST00000070253; OTTMUST00000070255	NONCODE; RefSeq; ENSEMBL; UCSC Genes; GenBank; Havana transcript
TC1900000627.mm.1	4.14	3.55	0.15	0.12	1.5	0.009823	0.015339	0.809834	0.952538		Non-coding transcript identified by Luo, et al.|Non-coding transcript identified by NONCODE: Linc	chr19	43413619 - 43414749	+		NonCoding	KnowTID_00004117; NONMMUT034791	Luo lincRNA; NONCODE
TC1400001239.mm.1	6.43	7.28	0.25	0.02	-1.8	0.00248	0.004648	0.809834	0.952538	Mir466	microRNA 466	chr14	112021430 - 112058438	+	NR_030150	Other	NR_030150	RefSeq
TC0100000173.mm.1	10.53	11.65	0.4	0.17	-2.18	0.017436	0.064949	0.809834	0.952538		Non-coding transcript identified by Luo, et al.|Non-coding transcript identified by NONCODE: Linc|Non-coding transcript identified by Luo, et al.|Non-coding transcript identified by NONCODE: Linc	chr1	25015304 - 25019622	+		NonCoding	KnowTID_00000032; NONMMUT000384; KnowTID_00000033; NONMMUT000385	Luo lincRNA; NONCODE
TC0100001878.mm.1	7.73	8.49	0.16	0.25	-1.69	0.016566	0.034028	0.809834	0.952538		Non-coding transcript identified by NONCODE: Sense No Exonic	chr1	194669673 - 194671506	+		NonCoding	NONMMUT004480	NONCODE
TC0100003037.mm.1	7.42	8.04	0.27	0.21	-1.54	0.031756	0.023529	0.809834	0.952538	Cd55	CD55 antigen; CD55 antigen (Cd55), mRNA.	chr1	130439027 - 130462744	-	NM_010016; ENSMUST00000027650; ENSMUST00000122830; ENSMUST00000140400; ENSMUST00000140725; ENSMUST00000133057; uc007cly.1; uc007clz.2; uc029qte.1; BC011314; OTTMUST00000061930; OTTMUST00000061934; OTTMUST00000061933; OTTMUST00000061931; OTTMUST00000061932	Complex	NONMMUT002528; NONMMUT002529; NONMMUT002530; NM_010016; ENSMUST00000027650; ENSMUST00000122830; ENSMUST00000140400; ENSMUST00000140725; ENSMUST00000133057; uc007cly.1; uc007clz.2; uc029qte.1; BC011314; OTTMUST00000061930; OTTMUST00000061934; OTTMUST00000061933; OTTMUST00000061931; OTTMUST00000061932	NONCODE; RefSeq; ENSEMBL; UCSC Genes; GenBank; Havana transcript
TC0100003705.mm.1	6.4	7.1	0.17	0.14	-1.62	0.006887	0.015544	0.809834	0.952538		Non-coding transcript identified by NONCODE: Sense No Exonic	chr1	182006060 - 182007686	-		NonCoding	NONMMUT004109	NONCODE
TC0200002633.mm.1	5.37	5.95	0.21	0.15	-1.5	0.025796	0.013865	0.809834	0.952538		Non-coding transcript identified by NONCODE: Sense No Exonic	chr2	169652784 - 169654124	+		NonCoding	NONMMUT041409	NONCODE
TC0200003100.mm.1	11.28	12.35	0.27	0.43	-2.1	0.024337	0.063757	0.809834	0.952538		Non-coding transcript identified by NONCODE: Sense No Exonic	chr2	23012823 - 23014153	-		NonCoding	NONMMUT036082	NONCODE
TC0200003303.mm.1	5.32	7.04	0.07	0.16	-3.31	7e-05	0.101675	0.809834	0.952538	Lcn2	lipocalin 2	chr2	32384633 - 32387797	-	NM_008491; ENSMUST00000147219; ENSMUST00000050785; ENSMUST00000144569; ENSMUST00000155830; ENSMUST00000136509; uc008jfl.1; BC132069; OTTMUST00000031185; OTTMUST00000031183; OTTMUST00000031187; OTTMUST00000031186; OTTMUST00000031184	Complex	NONMMUT036704; NM_008491; ENSMUST00000147219; ENSMUST00000050785; ENSMUST00000144569; ENSMUST00000155830; ENSMUST00000136509; uc008jfl.1; BC132069; OTTMUST00000031185; OTTMUST00000031183; OTTMUST00000031187; OTTMUST00000031186; OTTMUST00000031184	NONCODE; RefSeq; ENSEMBL; UCSC Genes; GenBank; Havana transcript
TC0200003834.mm.1	10.7	11.64	0.05	0.39	-1.91	0.014268	0.007876	0.809834	0.952538	Frzb	frizzled-related protein	chr2	80411967 - 80447625	-	NM_011356; ENSMUST00000028389; ENSMUST00000142459; uc008khl.1; BC016884; OTTMUST00000032322; OTTMUST00000032323	Complex	NM_011356; ENSMUST00000028389; ENSMUST00000142459; uc008khl.1; BC016884; OTTMUST00000032322; OTTMUST00000032323	RefSeq; ENSEMBL; UCSC Genes; GenBank; Havana transcript
TC0200004672.mm.1	6.03	7.74	0.25	0.34	-3.25	0.002852	0.000595	0.809834	0.952538	Prokr2	prokineticin receptor 2	chr2	132337733 - 132385447	-	NM_144944; ENSMUST00000110157; ENSMUST00000049997; ENSMUST00000142766; ENSMUST00000110156; ENSMUST00000145995; uc008mmp.2; uc008mmq.2; uc008mmr.2; BC043116; OTTMUST00000036941; OTTMUST00000036937; OTTMUST00000036939; OTTMUST00000036938; OTTMUST00000036940	Coding	NM_144944; ENSMUST00000110157; ENSMUST00000049997; ENSMUST00000142766; ENSMUST00000110156; ENSMUST00000145995; uc008mmp.2; uc008mmq.2; uc008mmr.2; BC043116; OTTMUST00000036941; OTTMUST00000036937; OTTMUST00000036939; OTTMUST00000036938; OTTMUST00000036940	RefSeq; ENSEMBL; UCSC Genes; GenBank; Havana transcript
TC0200005238.mm.1	8.43	9.12	0.26	0.2	-1.61	0.04997	0.062328	0.809834	0.952538		Non-coding transcript identified by NONCODE: Antisense	chr2	169788433 - 169789137	-		NonCoding	NONMMUT041414	NONCODE
TC0300002269.mm.1	13.34	14.21	0.14	0.44	-1.83	0.019276	0.014092	0.809834	0.952538	Gm3788; RP24-281K23.1	predicted gene 3788	chr3	86672033 - 86672168	-	ENSMUST00000119949; OTTMUST00000111687	Pseudogene	ENSMUST00000119949; OTTMUST00000111687	ENSEMBL; Havana transcript
TC0300002795.mm.1	4.53	5.23	0.31	0.3	-1.62	0.046995	0.053352	0.809834	0.952538		Non-coding transcript identified by Luo, et al.|Non-coding transcript identified by NONCODE: Linc	chr3	115700822 - 115703414	-		NonCoding	KnowTID_00005170; NONMMUT044870	Luo lincRNA; NONCODE
TC0300003251.mm.1	6.38	7.01	0.15	0.43	-1.56	0.030508	0.025427	0.809834	0.952538	Clca1	chloride channel calcium activated 1; chloride channel calcium activated 1 (Clca1), mRNA.	chr3	144729677 - 144760977	-	NM_009899; ENSMUST00000029932; ENSMUST00000059091; uc008rpx.1; uc008rpy.1; BC010260; BC132342; OTTMUST00000065725; OTTMUST00000065726	Complex	NM_009899; ENSMUST00000029932; ENSMUST00000059091; uc008rpx.1; uc008rpy.1; BC010260; BC132342; OTTMUST00000065725; OTTMUST00000065726	RefSeq; ENSEMBL; UCSC Genes; GenBank; Havana transcript
TC0400001297.mm.1	13.81	15.11	0.23	0.38	-2.47	0.008337	0.033673	0.809834	0.952538	Gm12840; RP23-99G21.3	predicted gene 12840	chr4	117700188 - 117700923	+	ENSMUST00000156081; OTTMUST00000019600	NonCoding	NONMMUT048938; ENSMUST00000156081; OTTMUST00000019600	NONCODE; ENSEMBL; Havana transcript
TC0400001393.mm.1	6.16	6.87	0.09	0.14	-1.64	0.001588	0.000248	0.809834	0.949775	Heyl	hairy/enhancer-of-split related with YRPW motif-like	chr4	123233556 - 123249875	+	NM_013905; ENSMUST00000040821; ENSMUST00000151870; ENSMUST00000127172; uc008uoz.1; BC130263; OTTMUST00000020367; OTTMUST00000020369; OTTMUST00000020368	Complex	NONMMUT049304; NM_013905; ENSMUST00000040821; ENSMUST00000151870; ENSMUST00000127172; uc008uoz.1; BC130263; OTTMUST00000020367; OTTMUST00000020369; OTTMUST00000020368	NONCODE; RefSeq; ENSEMBL; UCSC Genes; GenBank; Havana transcript
TC0400001682.mm.1	7.64	8.34	0.09	0.26	-1.63	0.02091	0.01616	0.809834	0.952538	Zfp46	zinc finger protein 46	chr4	136284683 - 136293942	+	NM_009557; ENSMUST00000144217; ENSMUST00000130223; ENSMUST00000132649; ENSMUST00000069195; ENSMUST00000130658; uc008vhw.1; BC006587; OTTMUST00000022879; OTTMUST00000022880; OTTMUST00000022881; OTTMUST00000022877; OTTMUST00000022878	Complex	NONMMUT050106; NM_009557; ENSMUST00000144217; ENSMUST00000130223; ENSMUST00000132649; ENSMUST00000069195; ENSMUST00000130658; uc008vhw.1; BC006587; OTTMUST00000022879; OTTMUST00000022880; OTTMUST00000022881; OTTMUST00000022877; OTTMUST00000022878	NONCODE; RefSeq; ENSEMBL; UCSC Genes; GenBank; Havana transcript
TC0400001699.mm.1	12.22	12.91	0.17	0.39	-1.61	0.030933	0.04424	0.809834	0.952538	Gm25399	predicted gene, 25399	chr4	137183987 - 137184062	+	ENSMUST00000175553	NonCoding	ENSMUST00000175553	ENSEMBL
TC0400002333.mm.1	6.29	6.91	0.12	0.26	-1.54	0.020096	0.008182	0.809834	0.952538	Gng2-ps1	guanine nucleotide binding protein (G protein), gamma 2 subunit, pseudogene 1	chr4	26501443 - 26501659	-	ENSMUST00000120523; OTTMUST00000010846	Complex	NONMMUT046508; ENSMUST00000120523; OTTMUST00000010846	NONCODE; ENSEMBL; Havana transcript
TC0400002587.mm.1	6.24	6.83	0.05	0.2	-1.51	0.005068	0.001425	0.809834	0.952538	Igfbpl1	insulin-like growth factor binding protein-like 1	chr4	45809468 - 45826923	-	NM_018741; ENSMUST00000044297; ENSMUST00000145102; uc008ssy.1; BC051960; OTTMUST00000015491; OTTMUST00000015492	Complex	NONMMUT047117; NONMMUT047118; NM_018741; ENSMUST00000044297; ENSMUST00000145102; uc008ssy.1; BC051960; OTTMUST00000015491; OTTMUST00000015492	NONCODE; RefSeq; ENSEMBL; UCSC Genes; GenBank; Havana transcript
TC0400002730.mm.1	7.07	8.46	0.57	0.52	-2.62	0.037889	0.101665	0.809834	0.952538		Non-coding transcript identified by NONCODE: Linc|Non-coding transcript identified by NONCODE: Linc	chr4	57918918 - 57924707	-		NonCoding	NONMMUT047454; NONMMUT047455	NONCODE
TC0400002812.mm.1	5.49	6.44	0.13	0.05	-1.92	0.000288	3.7e-05	0.809834	0.651802	Tnc	tenascin C; tenascin C (Tnc), mRNA.	chr4	63959785 - 64047015	-	NM_011607; ENSMUST00000030056; ENSMUST00000107372; ENSMUST00000107377; ENSMUST00000107371; uc008thf.1; uc008thg.2; uc008thk.2; BC117979; OTTMUST00000000773; OTTMUST00000000774; OTTMUST00000000775	Coding	NM_011607; ENSMUST00000030056; ENSMUST00000107372; ENSMUST00000107377; ENSMUST00000107371; uc008thf.1; uc008thg.2; uc008thk.2; BC117979; OTTMUST00000000773; OTTMUST00000000774; OTTMUST00000000775	RefSeq; ENSEMBL; UCSC Genes; GenBank; Havana transcript
TC0400003475.mm.1	10.63	11.29	0.05	0.36	-1.58	0.026805	0.138176	0.809834	0.952538	Mfsd2a	major facilitator superfamily domain containing 2A	chr4	122946850 - 122961188	-	NM_029662; ENSMUST00000152308; ENSMUST00000030408; ENSMUST00000138964; ENSMUST00000127047; uc008uoo.2; BC060526; BC046793; OTTMUST00000020308; OTTMUST00000020307; OTTMUST00000020310; OTTMUST00000020309	Complex	NONMMUT049297; NM_029662; ENSMUST00000152308; ENSMUST00000030408; ENSMUST00000138964; ENSMUST00000127047; uc008uoo.2; BC060526; BC046793; OTTMUST00000020308; OTTMUST00000020307; OTTMUST00000020310; OTTMUST00000020309	NONCODE; RefSeq; ENSEMBL; UCSC Genes; GenBank; Havana transcript
TC0500000578.mm.1	6.17	7.2	0.44	0.08	-2.04	0.015782	0.008081	0.809834	0.952538		Non-coding transcript identified by NONCODE: Linc|Non-coding transcript identified by Luo, et al.	chr5	60016287 - 60043022	+		NonCoding	NONMMUT052382; NovelTID_00005059	NONCODE; Luo lincRNA
TC0500002974.mm.1	8.87	9.67	0.26	0.38	-1.74	0.037797	0.027437	0.809834	0.952538	Gm8508	predicted gene 8508	chr5	109757522 - 109757931	-	ENSMUST00000061226	Pseudogene	ENSMUST00000061226	ENSEMBL
TC0500003607.mm.1	4.96	5.59	0.13	0.22	-1.55	0.030161	0.018206	0.809834	0.952538		Non-coding transcript identified by Luo, et al.|Non-coding transcript identified by NONCODE: Linc	chr5	146203251 - 146204789	-		NonCoding	KnowTID_00006014; NONMMUT055251	Luo lincRNA; NONCODE
TC0600000672.mm.1	6.73	7.58	0.02	0.44	-1.8	0.02906	0.021052	0.809834	0.952538	Ppp1r17	protein phosphatase 1, regulatory subunit 17	chr6	56017515 - 56032688	+	NM_011153; ENSMUST00000052827; uc009cay.1; BC026822	Coding	NM_011153; ENSMUST00000052827; uc009cay.1; BC026822	RefSeq; ENSEMBL; UCSC Genes; GenBank
TC0600000871.mm.1	7.26	8.13	0.09	0.37	-1.84	0.017794	0.012185	0.809834	0.952538	Lrrtm1	leucine rich repeat transmembrane neuronal 1; leucine rich repeat transmembrane neuronal 1 (Lrrtm1), mRNA.	chr6	77242689 - 77257791	+	NM_028880; ENSMUST00000020400; ENSMUST00000159616; ENSMUST00000161677; ENSMUST00000161811; uc009cjt.1; uc009cju.1; uc009cjv.1; BC027803; OTTMUST00000087622; OTTMUST00000087620; OTTMUST00000087621; OTTMUST00000087623	Complex	NM_028880; ENSMUST00000020400; ENSMUST00000159616; ENSMUST00000161677; ENSMUST00000161811; uc009cjt.1; uc009cju.1; uc009cjv.1; BC027803; OTTMUST00000087622; OTTMUST00000087620; OTTMUST00000087621; OTTMUST00000087623	RefSeq; ENSEMBL; UCSC Genes; GenBank; Havana transcript
TC0600001120.mm.1	13.04	13.85	0.25	0.43	-1.75	0.049816	0.11877	0.809834	0.952538	Gm23364	predicted gene, 23364	chr6	94823733 - 94823805	+	ENSMUST00000175026	NonCoding	ENSMUST00000175026	ENSEMBL
TC0600001911.mm.1	10.79	11.99	0.2	0.27	-2.31	0.005186	0.033214	0.809834	0.952538	Gm20186	predicted gene, 20186	chr6	18842932 - 18848498	-	XR_104972	NonCoding	KnowTID_00006260; NONMMUT055891; XR_104972	Luo lincRNA; NONCODE; RefSeq
TC0600002080.mm.1	6.37	7.25	0.27	0.33	-1.85	0.036241	0.061294	0.809834	0.952538		Non-coding transcript identified by NONCODE: Sense No Exonic	chr6	36717762 - 36720241	-		NonCoding	NONMMUT056389	NONCODE
TC0600002152.mm.1	9.81	11.13	0.12	0.16	-2.5	0.000325	0.063594	0.809834	0.952538		Non-coding transcript identified by NONCODE: Linc|Non-coding transcript identified by NONCODE: Linc|Non-coding transcript identified by NONCODE: Linc|Non-coding transcript identified by NONCODE: Linc|Non-coding transcript identified by NONCODE: Linc	chr6	41198233 - 41201843	-		NonCoding	NONMMUT056583; NONMMUT056584; NONMMUT056585; NONMMUT056586; NONMMUT056587	NONCODE
TC0600002778.mm.1	11.34	12.76	0.28	0.21	-2.68	0.001687	0.052096	0.809834	0.952538		Non-coding transcript identified by Luo, et al.|Non-coding transcript identified by NONCODE: Linc	chr6	95039797 - 95042894	-		NonCoding	KnowTID_00006395; NONMMUT058096	Luo lincRNA; NONCODE
TC0700000253.mm.1	10.33	11.81	0.07	0.31	-2.78	0.0012	0.032587	0.809834	0.952538		Non-coding transcript identified by Luo, et al.|Non-coding transcript identified by NONCODE: Linc	chr7	17538773 - 17541747	+		NonCoding	KnowTID_00006493; NONMMUT060091	Luo lincRNA; NONCODE
TC0700000399.mm.1	8.64	9.61	0.18	0.28	-1.95	0.007367	0.005133	0.809834	0.952538	Tmsb10; Gm3788; RP24-158L15.1; AC161441.1	thymosin, beta 10; predicted gene 3788	chr7	24862202 - 24862697	+	ENSMUST00000052897; ENSMUST00000170837; OTTMUST00000111678; OTTMUST00000054974	Complex	ENSMUST00000052897; ENSMUST00000170837; OTTMUST00000111678; OTTMUST00000054974	ENSEMBL; Havana transcript
TC0700001404.mm.1	6.71	7.35	0.2	0.19	-1.56	0.015257	0.010765	0.809834	0.952538	P4ha3	procollagen-proline, 2-oxoglutarate 4-dioxygenase (proline 4-hydroxylase), alpha polypeptide III; procollagen-proline, 2-oxoglutarate 4-dioxygenase (proline 4-hydroxylase), alpha polypeptide III (P4ha3), mRNA.	chr7	100285520 - 100319699	+	NM_177161; ENSMUST00000057023; BC082538; ENSMUST00000148620; ENSMUST00000138465; uc009ims.1; OTTMUST00000076665; uc012fqc.1; ENSMUST00000139790; uc009imt.2; OTTMUST00000076667; OTTMUST00000076666; OTTMUST00000076668	Complex	NM_177161; ENSMUST00000057023; BC082538; ENSMUST00000148620; ENSMUST00000138465; uc009ims.1; OTTMUST00000076665; uc012fqc.1; ENSMUST00000139790; uc009imt.2; OTTMUST00000076667; OTTMUST00000076666; OTTMUST00000076668	RefSeq; ENSEMBL; GenBank; UCSC Genes; Havana transcript
TC0700001409.mm.1	8.23	8.91	0.17	0.29	-1.6	0.031555	0.212728	0.809834	0.952538	Ucp2	uncoupling protein 2 (mitochondrial, proton carrier)	chr7	100493337 - 100502173	+	NM_011671; ENSMUST00000126534; ENSMUST00000126381; ENSMUST00000129324; ENSMUST00000153287; ENSMUST00000133044; ENSMUST00000151221; ENSMUST00000133498; ENSMUST00000138673; ENSMUST00000149808; uc009inb.2; BC012697; BC012967; OTTMUST00000054806; OTTMUST00000054807; OTTMUST00000054809; OTTMUST00000054810; OTTMUST00000054811; OTTMUST00000054813; OTTMUST00000054812; OTTMUST00000054814; OTTMUST000000548…	Complex	NONMMUT062939; NONMMUT062940; NM_011671; ENSMUST00000126534; ENSMUST00000126381; ENSMUST00000129324; ENSMUST00000153287; ENSMUST00000133044; ENSMUST00000151221; ENSMUST00000133498; ENSMUST00000138673; ENSMUST00000149808; uc009inb.2; BC012697; BC012967; OTTMUST00000054806; OTTMUST00000054807; OTTMUST00000054809; OTTMUST00000054810; OTTMUST00000054811; OTTMUST00000054813; OTTMUST00000054812; OTTMUS…	NONCODE; RefSeq; ENSEMBL; UCSC Genes; GenBank; Havana transcript
TC0700001896.mm.1	10.12	10.82	0.09	0.36	-1.63	0.031857	0.181051	0.809834	0.952538	Ppapdc1a	phosphatidic acid phosphatase type 2 domain containing 1A; phosphatidic acid phosphatase type 2 domain containing 1A (Ppapdc1a), mRNA.	chr7	129257094 - 129391307	+	NM_001080963; BC120497; uc009jzl.1; uc012fuv.1; ENSMUST00000094018	Coding	NM_001080963; BC120497; uc009jzl.1; uc012fuv.1; ENSMUST00000094018	RefSeq; GenBank; UCSC Genes; ENSEMBL
TC0700002053.mm.1	8.73	9.48	0.26	0.32	-1.68	0.039649	0.330971	0.809834	0.952538	Pnpla2	patatin-like phospholipase domain containing 2; patatin-like phospholipase domain containing 2 (Pnpla2), transcript variant 3, non-coding RNA.	chr7	141455188 - 141460743	+	NR_028142; NM_025802; NM_001163689; ENSMUST00000164016; ENSMUST00000026583; ENSMUST00000064151; ENSMUST00000169665; ENSMUST00000164924; ENSMUST00000165487; ENSMUST00000169723; uc009klh.2; uc009klg.2; uc012fxe.1; uc009kli.2; BC064747; BC044781; BC019188; OTTMUST00000090404; OTTMUST00000090405; OTTMUST00000090408; OTTMUST00000090478; OTTMUST00000090406; OTTMUST00000090491; OTTMUST00000090492	Complex	NR_028142; NM_025802; NM_001163689; ENSMUST00000164016; ENSMUST00000026583; ENSMUST00000064151; ENSMUST00000169665; ENSMUST00000164924; ENSMUST00000165487; ENSMUST00000169723; uc009klh.2; uc009klg.2; uc012fxe.1; uc009kli.2; BC064747; BC044781; BC019188; OTTMUST00000090404; OTTMUST00000090405; OTTMUST00000090408; OTTMUST00000090478; OTTMUST00000090406; OTTMUST00000090491; OTTMUST00000090492	RefSeq; ENSEMBL; UCSC Genes; GenBank; Havana transcript
TC0700003349.mm.1	7.86	8.87	0.43	0.28	-2.02	0.028886	0.016794	0.809834	0.952538		Non-coding transcript identified by NONCODE: Sense No Exonic	chr7	60007510 - 60014742	-		NonCoding	NONMMUT061693	NONCODE
TC0700003476.mm.1	6.49	7.07	0.25	0.18	-1.5	0.017391	0.010337	0.809834	0.952538	Nr2f2	nuclear receptor subfamily 2, group F, member 2	chr7	70351946 - 70366746	-	NM_009697; NM_183261; ENSMUST00000032768; ENSMUST00000089565; uc009hni.1; uc009hnj.1; BC042484; OTTMUST00000055587; OTTMUST00000055588	Complex	NONMMUT062054; NONMMUT062056; NM_009697; NM_183261; ENSMUST00000032768; ENSMUST00000089565; uc009hni.1; uc009hnj.1; BC042484; OTTMUST00000055587; OTTMUST00000055588	NONCODE; RefSeq; ENSEMBL; UCSC Genes; GenBank; Havana transcript
TC0700003477.mm.1	5.9	6.5	0.26	0.23	-1.52	0.04988	0.043137	0.809834	0.952538		Non-coding transcript identified by NONCODE: Sense No Exonic	chr7	70355689 - 70357488	-		NonCoding	NONMMUT062055	NONCODE
TC0700004071.mm.1	5.75	6.41	0.09	0.13	-1.58	0.001541	0.000879	0.809834	0.952538		Non-coding transcript identified by NONCODE: Linc|Non-coding transcript identified by Luo, et al.	chr7	109135194 - 109136388	-		NonCoding	NONMMUT063154; NovelTID_00005907	NONCODE; Luo lincRNA
TC0800000368.mm.1	7.33	8.1	0.22	0.28	-1.7	0.037394	0.028641	0.809834	0.952538	Rnf122	ring finger protein 122; ring finger protein 122 (Rnf122), mRNA.	chr8	31111820 - 31132062	+	NM_175136; ENSMUST00000046941; ENSMUST00000162640; uc009ljd.1; uc009lje.1; BC038399; OTTMUST00000067154; OTTMUST00000067155	Complex	NONMMUT065098; NONMMUT065099; NONMMUT065100; NM_175136; ENSMUST00000046941; ENSMUST00000162640; uc009ljd.1; uc009lje.1; BC038399; OTTMUST00000067154; OTTMUST00000067155	NONCODE; RefSeq; ENSEMBL; UCSC Genes; GenBank; Havana transcript
TC0800000991.mm.1	10.98	11.59	0.17	0.2	-1.52	0.025862	0.044681	0.809834	0.952538	Gpt2	glutamic pyruvate transaminase (alanine aminotransferase) 2; glutamic pyruvate transaminase (alanine aminotransferase) 2 (Gpt2), mRNA.	chr8	85492576 - 85527560	+	NM_173866; ENSMUST00000034136; ENSMUST00000132932; ENSMUST00000143659; ENSMUST00000140189; ENSMUST00000143846; uc009mpx.1; uc009mpy.1; uc009mpz.1; BC034219; OTTMUST00000056213; OTTMUST00000056214; OTTMUST00000056215; OTTMUST00000056216; OTTMUST00000056217	Complex	NM_173866; ENSMUST00000034136; ENSMUST00000132932; ENSMUST00000143659; ENSMUST00000140189; ENSMUST00000143846; uc009mpx.1; uc009mpy.1; uc009mpz.1; BC034219; OTTMUST00000056213; OTTMUST00000056214; OTTMUST00000056215; OTTMUST00000056216; OTTMUST00000056217	RefSeq; ENSEMBL; UCSC Genes; GenBank; Havana transcript
TC0800001126.mm.1	13.84	14.44	0.12	0.09	-1.51	0.001519	0.002895	0.809834	0.952538	Gpr56	G protein-coupled receptor 56; G protein-coupled receptor 56 (Gpr56), transcript variant 1, mRNA.; G protein-coupled receptor 56 (Gpr56), transcript variant 2, mRNA.	chr8	94977109 - 95014208	+	NM_001198894; NM_018882; ENSMUST00000179619; ENSMUST00000093271; uc009mxm.2; uc009mxl.2; uc009mxn.2; uc009mxo.2; BC034678	Complex	NM_001198894; NM_018882; ENSMUST00000179619; ENSMUST00000093271; uc009mxm.2; uc009mxl.2; uc009mxn.2; uc009mxo.2; uc029wuy.1; BC034678	RefSeq; ENSEMBL; UCSC Genes; GenBank
TC0800002382.mm.1	13.2	13.79	0.16	0.1	-1.51	0.003304	0.001093	0.809834	0.952538	Ncan	neurocan	chr8	70093085 - 70120873	-	NM_007789; ENSMUST00000002412; uc009lys.2; BC065118; OTTMUST00000052725	Coding	NM_007789; ENSMUST00000002412; uc009lys.2; BC065118; OTTMUST00000052725	RefSeq; ENSEMBL; UCSC Genes; GenBank; Havana transcript
TC0800003171.mm.1	7.33	8.42	0.07	0.3	-2.13	0.002216	0.004663	0.809834	0.952538	Agt	angiotensinogen (serpin peptidase inhibitor, clade A, member 8)	chr8	124556534 - 124576893	-	NM_007428; ENSMUST00000063278; uc009nxe.1; BC028877; BC019496; BC054387	Coding	NM_007428; ENSMUST00000063278; uc009nxe.1; BC028877; BC019496; BC054387; BC156904	RefSeq; ENSEMBL; UCSC Genes; GenBank
TC0900000326.mm.1	5.34	5.98	0.26	0.15	-1.55	0.0462	0.062746	0.809834	0.952538		Non-coding transcript identified by NONCODE: Sense No Exonic	chr9	35013790 - 35014743	+		NonCoding	NONMMUT068557	NONCODE
TC0900000474.mm.1	10.3	10.99	0.43	0.1	-1.62	0.042488	0.038676	0.809834	0.952538		Non-coding transcript identified by NONCODE: Linc	chr9	41584674 - 41586194	+		NonCoding	NONMMUT068733	NONCODE
TC0900002387.mm.1	9.77	10.63	0.27	0.17	-1.81	0.012622	0.006608	0.809834	0.952538	Islr	immunoglobulin superfamily containing leucine-rich repeat	chr9	58156264 - 58159221	-	NM_001195431; NM_012043; ENSMUST00000168864; ENSMUST00000041477; uc012gue.1; uc009pwk.2; BC006602	Coding	NM_001195431; NM_012043; ENSMUST00000168864; ENSMUST00000041477; uc012gue.1; uc009pwk.2; BC006602	RefSeq; ENSEMBL; UCSC Genes; GenBank
TC0X00000685.mm.1	10.05	10.67	0.09	0.2	-1.53	0.008748	0.008996	0.809834	0.952538	Bgn	biglycan; biglycan (Bgn), mRNA.	chrX	73483602 - 73495936	+	NM_007542; ENSMUST00000133394; ENSMUST00000033741; ENSMUST00000141945; ENSMUST00000130873; ENSMUST00000169489; ENSMUST00000140803; ENSMUST00000155231; ENSMUST00000183174; uc009tlw.2; uc009tlx.2; uc012hkf.1; BC019502; BC005452; BC052857; OTTMUST00000043453; OTTMUST00000042857; OTTMUST00000043451; OTTMUST00000114643; OTTMUST00000043450; OTTMUST00000043454; OTTMUST00000114644	Complex	NONMMUT072799; NONMMUT072800; NONMMUT072801; NM_007542; ENSMUST00000133394; ENSMUST00000033741; ENSMUST00000141945; ENSMUST00000130873; ENSMUST00000169489; ENSMUST00000140803; ENSMUST00000155231; ENSMUST00000183174; uc009tlw.2; uc009tlx.2; uc012hkf.1; BC019502; BC005452; BC052857; OTTMUST00000043453; OTTMUST00000042857; OTTMUST00000043451; OTTMUST00000114643; OTTMUST00000043450; OTTMUST0000004345…	NONCODE; RefSeq; ENSEMBL; UCSC Genes; GenBank; Havana transcript
TC0X00001064.mm.1	4.21	4.8	0.06	0.32	-1.5	0.035024	0.025776	0.809834	0.952538	Gm23656	predicted gene, 23656	chrX	105873824 - 105873935	+	ENSMUST00000122626	NonCoding	ENSMUST00000122626	ENSEMBL
TC0X00003040.mm.1	5.98	7.1	0.19	0.39	-2.17	0.02104	0.021307	0.809834	0.952538	Glra4	glycine receptor, alpha 4 subunit; glycine receptor, alpha 4 subunit (Glra4), mRNA.	chrX	136757674 - 136780141	-	NM_010297; ENSMUST00000018739; ENSMUST00000154833; uc009uiz.2; uc009ujb.2; BC110630; OTTMUST00000045027; OTTMUST00000045028	Complex	NM_010297; ENSMUST00000018739; ENSMUST00000154833; uc009uiz.2; uc009ujb.2; BC110630; OTTMUST00000045027; OTTMUST00000045028	RefSeq; ENSEMBL; UCSC Genes; GenBank; Havana transcript
TC1000000122.mm.1	12.88	13.55	0.14	0.26	-1.59	0.01578	0.011066	0.809834	0.952538	Cited2	Cbp/p300-interacting transactivator, with Glu/Asp-rich carboxy-terminal domain, 2; Cbp/p300-interacting transactivator, with Glu/Asp-rich carboxy-terminal domain, 2 (Cited2), mRNA.	chr10	17723228 - 17725674	+	NM_010828; ENSMUST00000038107; uc007elt.2; uc007elu.2; BC057126	Coding	NM_010828; ENSMUST00000038107; uc007elt.2; uc007elu.2; BC057126	RefSeq; ENSEMBL; UCSC Genes; GenBank
TC1000000402.mm.1	10.54	11.72	0.06	0.28	-2.27	0.001841	0.001164	0.809834	0.952538	Cd24a	CD24a antigen	chr10	43579169 - 43584265	+	NM_009846; ENSMUST00000058714; uc007ezl.1; BC075622	Coding	NM_009846; ENSMUST00000058714; uc007ezl.1; BC075622	RefSeq; ENSEMBL; UCSC Genes; GenBank
TC1000000508.mm.1	13.88	15	0.36	0.35	-2.16	0.025923	0.017972	0.809834	0.952538	Fabp7	fatty acid binding protein 7, brain	chr10	57784881 - 57788451	+	NM_021272; ENSMUST00000020024; ENSMUST00000165013; uc007fct.1; BC057090; BC055280; OTTMUST00000090488; OTTMUST00000090489	Coding	NM_021272; ENSMUST00000020024; ENSMUST00000165013; uc007fct.1; BC057090; BC055280; OTTMUST00000090488; OTTMUST00000090489	RefSeq; ENSEMBL; UCSC Genes; GenBank; Havana transcript
TC1000001216.mm.1	9.04	9.64	0.03	0.19	-1.52	0.005521	0.004173	0.809834	0.952538	Kitl	kit ligand; kit ligand (Kitl), mRNA.	chr10	100015630 - 100100413	+	NM_013598; ENSMUST00000105283; ENSMUST00000130190; ENSMUST00000020129; uc011xmk.1; uc007gxp.1; uc007gxq.1; uc007gxr.1; uc007gxs.1; BC011322; OTTMUST00000049195; OTTMUST00000049197; OTTMUST00000049196	Complex	NM_013598; ENSMUST00000105283; ENSMUST00000130190; ENSMUST00000020129; uc011xmk.1; uc007gxp.1; uc007gxq.1; uc007gxr.1; uc007gxs.1; BC011322; OTTMUST00000049195; OTTMUST00000049197; OTTMUST00000049196	RefSeq; ENSEMBL; UCSC Genes; GenBank; Havana transcript
TC1000002224.mm.1	6.85	7.71	0.25	0.37	-1.82	0.035001	0.12488	0.809834	0.952538	Ddit4	DNA-damage-inducible transcript 4	chr10	59949675 - 59951770	-	NM_029083; ENSMUST00000020308; uc007fee.1; BC131992; BC132645	Coding	NM_029083; ENSMUST00000020308; uc007fee.1; BC131992; BC132645	RefSeq; ENSEMBL; UCSC Genes; GenBank
TC1000002253.mm.1	7.91	8.58	0.16	0.26	-1.59	0.025071	0.015367	0.809834	0.952538	Tspan15	tetraspanin 15; tetraspanin 15 (Tspan15), mRNA.	chr10	62185396 - 62231218	-	NM_197996; ENSMUST00000047883; uc007fgv.1; uc007fgw.1; BC003872	Complex	NONMMUT005849; NM_197996; ENSMUST00000047883; uc007fgv.1; uc007fgw.1; BC003872	NONCODE; RefSeq; ENSEMBL; UCSC Genes; GenBank
TC1100000520.mm.1	7.39	8.44	0.24	0.37	-2.08	0.010941	0.209655	0.809834	0.952538	Scgb3a1	secretoglobin, family 3A, member 1	chr11	49663595 - 49665118	+	NM_054037; NM_170727; ENSMUST00000076006; ENSMUST00000043873; OTTMUST00000012361; OTTMUST00000012360; BC086910; uc007iqv.1; uc007iqw.1	Complex	NONMMUT009560; NM_054037; NM_170727; ENSMUST00000076006; ENSMUST00000043873; OTTMUST00000012361; OTTMUST00000012360; BC086910; uc007iqv.1; uc007iqw.1	NONCODE; RefSeq; ENSEMBL; Havana transcript; GenBank; UCSC Genes
TC1100001162.mm.1	10.48	11.1	0.12	0.02	-1.53	0.000931	0.004103	0.809834	0.952538	Vtn	vitronectin	chr11	78499091 - 78502325	+	NM_011707; ENSMUST00000128479; ENSMUST00000017488; ENSMUST00000146997; ENSMUST00000153628; uc007kjk.2; BC012690; OTTMUST00000000459; OTTMUST00000000458; OTTMUST00000000460; OTTMUST00000000461	Complex	NM_011707; ENSMUST00000128479; ENSMUST00000017488; ENSMUST00000146997; ENSMUST00000153628; uc007kjk.2; BC012690; OTTMUST00000000459; OTTMUST00000000458; OTTMUST00000000460; OTTMUST00000000461	RefSeq; ENSEMBL; UCSC Genes; GenBank; Havana transcript
TC1100001284.mm.1	12.73	13.51	0.2	0.42	-1.71	0.048134	0.152511	0.809834	0.952538	Gm23564	predicted gene, 23564	chr11	84893087 - 84893153	+	ENSMUST00000174903	NonCoding	ENSMUST00000174903	ENSEMBL
TC1100002143.mm.1	10.45	11.93	0.18	0.23	-2.8	0.00103	0.080178	0.809834	0.952538		Non-coding transcript identified by Luo, et al.|Non-coding transcript identified by NONCODE: Linc	chr11	5555056 - 5557753	-		NonCoding	KnowTID_00001219; NONMMUT008425	Luo lincRNA; NONCODE
TC1100003144.mm.1	5.58	6.23	0.08	0.06	-1.58	0.000447	0.000114	0.809834	0.832392	Smtnl2	smoothelin-like 2	chr11	72389164 - 72411713	-	NM_177776; ENSMUST00000108500; ENSMUST00000050226; ENSMUST00000125807; ENSMUST00000143345; uc007jyv.1; BC037993; OTTMUST00000013804; OTTMUST00000013805; OTTMUST00000072099	Complex	NONMMUT010597; NONMMUT010598; NM_177776; ENSMUST00000108500; ENSMUST00000050226; ENSMUST00000125807; ENSMUST00000143345; uc007jyv.1; BC037993; OTTMUST00000013804; OTTMUST00000013805; OTTMUST00000072099	NONCODE; RefSeq; ENSEMBL; UCSC Genes; GenBank; Havana transcript
TC1100003222.mm.1	7.26	7.86	0.2	0.3	-1.51	0.033835	0.021255	0.809834	0.952538	Serpinf1	serine (or cysteine) peptidase inhibitor, clade F, member 1	chr11	75409769 - 75422701	-	NM_011340; ENSMUST00000000769; ENSMUST00000168902; ENSMUST00000167281; ENSMUST00000138661; ENSMUST00000139403; ENSMUST00000137103; ENSMUST00000125982; ENSMUST00000155009; uc007kdp.1; uc007kdq.1; BC019852; OTTMUST00000013988; OTTMUST00000090882; OTTMUST00000090886; OTTMUST00000013989; OTTMUST00000013991; OTTMUST00000073520; OTTMUST00000013992; OTTMUST00000013990	Complex	NONMMUT010712; NM_011340; ENSMUST00000000769; ENSMUST00000168902; ENSMUST00000167281; ENSMUST00000138661; ENSMUST00000139403; ENSMUST00000137103; ENSMUST00000125982; ENSMUST00000155009; uc007kdp.1; uc007kdq.1; BC019852; OTTMUST00000013988; OTTMUST00000090882; OTTMUST00000090886; OTTMUST00000013989; OTTMUST00000013991; OTTMUST00000073520; OTTMUST00000013992; OTTMUST00000013990	NONCODE; RefSeq; ENSEMBL; UCSC Genes; GenBank; Havana transcript
TC1100004040.mm.1	7.11	7.92	0.2	0.24	-1.75	0.021296	0.01264	0.809834	0.952538	Sdk2	sidekick homolog 2 (chicken); sidekick homolog 2 (chicken) (Sdk2), mRNA.	chr11	113776374 - 114067046	-	NM_172800; ENSMUST00000041627; ENSMUST00000156955; ENSMUST00000125879; ENSMUST00000141943; ENSMUST00000155651; ENSMUST00000144301; uc007mfd.1; uc007mfe.1; uc007mff.1; uc007mfg.1; uc011yhe.1; OTTMUST00000008359; OTTMUST00000008364; OTTMUST00000008363; OTTMUST00000008361; OTTMUST00000008360; OTTMUST00000008362	Complex	NONMMUT012635; NONMMUT012637; NM_172800; ENSMUST00000041627; ENSMUST00000156955; ENSMUST00000125879; ENSMUST00000141943; ENSMUST00000155651; ENSMUST00000144301; uc007mfd.1; uc007mfe.1; uc007mff.1; uc007mfg.1; uc011yhe.1; OTTMUST00000008359; OTTMUST00000008364; OTTMUST00000008363; OTTMUST00000008361; OTTMUST00000008360; OTTMUST00000008362	NONCODE; RefSeq; ENSEMBL; UCSC Genes; Havana transcript
TC1200000784.mm.1	7.4	8.04	0.24	0.29	-1.56	0.029826	0.019145	0.809834	0.952538		Non-coding transcript identified by NONCODE: Antisense	chr12	83159423 - 83162055	+		NonCoding	NONMMUT014958	NONCODE
TC1200001562.mm.1	8.99	9.66	0.1	0.23	-1.6	0.028577	0.039858	0.809834	0.952538	Sox11	SRY-box containing gene 11	chr12	27334264 - 27342718	-	NM_009234; ENSMUST00000079063; uc007nfn.2; BC062095; BC078643; OTTMUST00000050139	Complex	NONMMUT013760; NONMMUT013761; NONMMUT013762; NONMMUT013763; NONMMUT013764; NONMMUT013765; NM_009234; ENSMUST00000079063; uc007nfn.2; BC062095; BC078643; OTTMUST00000050139	NONCODE; RefSeq; ENSEMBL; UCSC Genes; GenBank; Havana transcript
TC1200002051.mm.1	7.81	8.45	0.22	0.17	-1.56	0.039862	0.04611	0.809834	0.952538		Non-coding transcript identified by NONCODE: Sense No Exonic	chr12	83577033 - 83577474	-		NonCoding	NONMMUT014967	NONCODE
TC1300000087.mm.1	8.17	9.1	0.04	0.24	-1.91	0.005059	0.002869	0.809834	0.952538	Nid1	nidogen 1; nidogen 1 (Nid1), mRNA.	chr13	13437602 - 13512275	+	NM_010917; ENSMUST00000005532; uc007pmf.2; uc007pmg.2; BC131669	Coding	NM_010917; ENSMUST00000005532; uc007pmf.2; uc007pmg.2; BC131669	RefSeq; ENSEMBL; UCSC Genes; GenBank
TC1300000651.mm.1	13.05	13.93	0.09	0.52	-1.84	0.049365	0.136407	0.809834	0.952538		Non-coding transcript identified by Luo, et al.|Non-coding transcript identified by NONCODE: Linc	chr13	55184771 - 55186647	+		NonCoding	KnowTID_00001809; NONMMUT017649	Luo lincRNA; NONCODE
TC1300001559.mm.1	11.91	13.18	0.07	0.25	-2.4	0.000705	0.104908	0.809834	0.952538		Non-coding transcript identified by Luo, et al.|Non-coding transcript identified by NONCODE: Linc|Non-coding transcript identified by Luo, et al.|Non-coding transcript identified by NONCODE: Linc| adult male lung cDNA, RIKEN full-length enriched library, clone:1200016E24 product:unclassifiable, full insert sequence.	chr13	21764229 - 21767823	-		NonCoding	KnowTID_00001995; NONMMUT016572; KnowTID_00001996; NONMMUT016573; uc029rzf.1	Luo lincRNA; NONCODE; UCSC Genes
TC1300001594.mm.1	5.78	6.37	0.16	0.15	-1.51	0.014278	0.016193	0.809834	0.952538	Vmn1r206; V1rh7	vomeronasal 1 receptor 206	chr13	22620001 - 22621135	-	NM_134216; BC132625; OTTMUST00000001091; BC138067; uc007psw.1	Coding	NM_134216; BC132625; OTTMUST00000001091; BC138067; uc007psw.1	RefSeq; GenBank; Havana transcript; UCSC Genes
TC1300001706.mm.1	5.18	5.83	0.23	0.05	-1.56	0.018057	0.024559	0.809834	0.952538		Non-coding transcript identified by NONCODE: Linc	chr13	28456144 - 28459830	-		NonCoding	NONMMUT016778	NONCODE
TC1300001781.mm.1	12.79	13.61	0.06	0.34	-1.77	0.030509	0.013929	0.809834	0.952538	Tubb2b	tubulin, beta 2B class IIB	chr13	34127008 - 34130354	-	NM_023716; ENSMUST00000075774; uc007qbd.1; BC138935	Coding	NM_023716; ENSMUST00000075774; uc007qbd.1; BC138935	RefSeq; ENSEMBL; UCSC Genes; GenBank
TC1300002343.mm.1	13.04	13.85	0.25	0.43	-1.75	0.049816	0.11877	0.809834	0.952538	Gm24025	predicted gene, 24025	chr13	76321204 - 76321279	-	ENSMUST00000174991	NonCoding	ENSMUST00000174991	ENSEMBL
TC1300002560.mm.1	5.84	7.37	0.22	0.39	-2.89	0.007184	0.011782	0.809834	0.952538		Non-coding transcript identified by NONCODE: Linc|Non-coding transcript identified by NONCODE: Linc|Non-coding transcript identified by Luo, et al.	chr13	102541303 - 102554164	-		NonCoding	NONMMUT018939; NONMMUT018941; NovelTID_00001939	NONCODE; Luo lincRNA
TC1400000322.mm.1	9.57	10.71	0.17	0.41	-2.21	0.00926	0.040319	0.809834	0.952538	Nt5dc2	5-nucleotidase domain containing 2; 5'-nucleotidase domain containing 2	chr14	31134853 - 31139124	+	NM_027289; ENSMUST00000090212; uc007swt.1; BC011230	Coding	NM_027289; ENSMUST00000090212; uc007swt.1; BC011230	RefSeq; ENSEMBL; UCSC Genes; GenBank
TC1400000338.mm.1	10.04	11.03	0.3	0.4	-1.99	0.030001	0.04595	0.809834	0.952538		Non-coding transcript identified by Luo, et al.|Non-coding transcript identified by NONCODE: Linc	chr14	32115643 - 32117499	+		NonCoding	KnowTID_00002271; NONMMUT020278	Luo lincRNA; NONCODE
TC1400001545.mm.1	5.29	6.02	0.07	0.34	-1.66	0.020285	0.011572	0.809834	0.952538	Myoz1	myozenin 1	chr14	20649102 - 20656540	-	NM_021508; ENSMUST00000090469; uc007skd.1; BC024660	Coding	NM_021508; ENSMUST00000090469; uc007skd.1; BC024660	RefSeq; ENSEMBL; UCSC Genes; GenBank
TC1400002632.mm.1	10.97	11.65	0.24	0.21	-1.6	0.01222	0.005456	0.809834	0.952538	Kctd12; Mir5130; KCTD12	potassium channel tetramerisation domain containing 12; microRNA 5130; mmu-mir-5130	chr14	102976581 - 102982637	-	NM_177715; NR_039592; ENSMUST00000184744; ENSMUST00000183756; ENSMUST00000060692; ENSMUST00000175160; OTTMUST00000118155; uc007uwe.1; OTTMUST00000118156	Complex	NONMMUT022049; NONMMUT022050; NONMMUT022052; NM_177715; NR_039592; ENSMUST00000184744; ENSMUST00000183756; ENSMUST00000060692; ENSMUST00000175160; OTTMUST00000118155; BC160321; uc007uwe.1; OTTMUST00000118156	NONCODE; RefSeq; ENSEMBL; Havana transcript; GenBank; UCSC Genes
TC1500000770.mm.1	8.56	9.66	0.12	0.07	-2.14	0.000186	0.138215	0.809834	0.952538		Non-coding transcript identified by Luo, et al.|Non-coding transcript identified by NONCODE: Linc	chr15	83270478 - 83271924	+		NonCoding	KnowTID_00002815; NONMMUT024412	Luo lincRNA; NONCODE
TC1500001476.mm.1	12.65	13.54	0.29	0.38	-1.86	0.040058	0.117974	0.809834	0.952538	Gm23562	predicted gene, 23562	chr15	46434808 - 46434869	-	ENSMUST00000174902	NonCoding	ENSMUST00000174902	ENSEMBL
TC1500001544.mm.1	8.94	9.86	0.24	0.31	-1.89	0.0163	0.008402	0.809834	0.952538	Sntb1	syntrophin, basic 1	chr15	55638843 - 55906949	-	NM_016667; ENSMUST00000039769; BC003748; ENSMUST00000140574; uc007vsk.1; ENSMUST00000110200; OTTMUST00000057865; OTTMUST00000057866; OTTMUST00000057867	Complex	NM_016667; ENSMUST00000039769; BC003748; ENSMUST00000140574; uc007vsk.1; ENSMUST00000110200; OTTMUST00000057865; OTTMUST00000057866; OTTMUST00000057867	RefSeq; ENSEMBL; GenBank; UCSC Genes; Havana transcript
TC1600001480.mm.1	7.78	8.87	0.23	0.23	-2.14	0.011746	0.039681	0.809834	0.952538		Non-coding transcript identified by NONCODE: Sense No Exonic	chr16	31297764 - 31298911	-		NonCoding	NONMMUT026199	NONCODE
TC1600001481.mm.1	8.02	8.65	0.22	0.15	-1.55	0.019397	0.099975	0.809834	0.952538		Non-coding transcript identified by NONCODE: Sense No Exonic	chr16	31305547 - 31309606	-		NonCoding	NONMMUT026201	NONCODE
TC1700000547.mm.1	8.32	9.02	0.19	0.22	-1.63	0.040857	0.19574	0.809834	0.952538		Non-coding transcript identified by Luo, et al.|Non-coding transcript identified by NONCODE: Linc	chr17	31912666 - 31913320	+		NonCoding	KnowTID_00003464; NONMMUT029112	Luo lincRNA; NONCODE
TC1700000567.mm.1	9.26	9.84	0.04	0.19	-1.5	0.011484	0.048335	0.809834	0.952538	Cyp4f15	cytochrome P450, family 4, subfamily f, polypeptide 15	chr17	32685627 - 32703352	+	NM_134127; ENSMUST00000168171; ENSMUST00000167789; ENSMUST00000163907; BC021377; uc008bxk.1; uc008bxl.1; ENSMUST00000008801; OTTMUST00000091423; OTTMUST00000091491; OTTMUST00000091424; OTTMUST00000091425	Complex	NONMMUT029145; NM_134127; ENSMUST00000168171; ENSMUST00000167789; ENSMUST00000163907; BC021377; uc008bxk.1; uc008bxl.1; ENSMUST00000008801; OTTMUST00000091423; OTTMUST00000091491; OTTMUST00000091424; OTTMUST00000091425	NONCODE; RefSeq; ENSEMBL; GenBank; UCSC Genes; Havana transcript
TC1700000752.mm.1	6.63	7.71	0.15	0.22	-2.11	0.003369	0.001233	0.809834	0.952538	Zfp57	zinc finger protein 57	chr17	37001163 - 37010729	+	NM_001168502; NM_001168501; NM_001013745; NR_033137; ENSMUST00000089968; ENSMUST00000172527; ENSMUST00000069250; ENSMUST00000174747; ENSMUST00000174016; ENSMUST00000174470; ENSMUST00000173588; ENSMUST00000173921; ENSMUST00000172580; ENSMUST00000174524; ENSMUST00000174672; ENSMUST00000172540; ENSMUST00000172502; uc008clu.2; uc008clv.2; uc012atb.1; uc008clw.2; BC052028; OTTMUST00000096470; OTTMUST0…	Complex	NONMMUT029587; NONMMUT029588; NONMMUT029589; NONMMUT029590; NM_001168502; NM_001168501; NM_001013745; NR_033137; ENSMUST00000089968; ENSMUST00000172527; ENSMUST00000069250; ENSMUST00000174747; ENSMUST00000174016; ENSMUST00000174470; ENSMUST00000173588; ENSMUST00000173921; ENSMUST00000172580; ENSMUST00000174524; ENSMUST00000174672; ENSMUST00000172540; ENSMUST00000172502; uc008clu.2; uc008clv.2; uc…	NONCODE; RefSeq; ENSEMBL; UCSC Genes; GenBank; Havana transcript
TC1700001506.mm.1	6.02	6.66	0.12	0.22	-1.56	0.034507	0.251763	0.809834	0.952538		Non-coding transcript identified by NONCODE: Linc	chr17	15829639 - 15831107	-		NonCoding	NONMMUT028387	NONCODE
TC1700002509.mm.1	4.65	5.27	0.02	0.23	-1.54	0.019891	0.029057	0.809834	0.952538	Gm26963; RP24-372H7.1	predicted gene, 26963; Glyceraldehyde-3-phosphate dehydrogenase (Gapdh) pseudogene	chr17	72699505 - 72700445	-	ENSMUST00000183172; OTTMUST00000113951	Pseudogene	ENSMUST00000183172; OTTMUST00000113951	ENSEMBL; Havana transcript
TC1800000646.mm.1	9.22	10.05	0.23	0.27	-1.78	0.035636	0.043436	0.809834	0.952538	Apcdd1; EIG 180	adenomatosis polyposis coli down-regulated 1; adenomatosis polyposis coli down-regulated 1 (Apcdd1), mRNA.; EIG 180 mRNA, complete cds.	chr18	62922327 - 62953655	+	NM_133237; ENSMUST00000096554; BC141270; uc008fdl.1; uc012bdz.1; uc029tnh.1; ENSMUST00000163716; BC141269	Complex	NM_133237; ENSMUST00000096554; BC141270; uc008fdl.1; uc012bdz.1; uc029tnh.1; ENSMUST00000163716; BC141269	RefSeq; ENSEMBL; GenBank; UCSC Genes
TC1800001269.mm.1	9.85	10.67	0.09	0.08	-1.77	0.000373	5.5e-05	0.809834	0.651802	LOC100862305; Dpysl3	uncharacterized LOC100862305; dihydropyrimidinase-like 3	chr18	43320979 - 43438463	-	XM_003688953; NM_001136086; NM_009468; ENSMUST00000121805; ENSMUST00000135547; ENSMUST00000118043; ENSMUST00000025379; ENSMUST00000124207; ENSMUST00000118071; OTTMUST00000073512; uc008euh.2; uc008eui.2; BC023003; OTTMUST00000073510; OTTMUST00000073515; uc008eug.2; OTTMUST00000073511; OTTMUST00000073513; OTTMUST00000073514	Complex	NONMMUT032190; NONMMUT032191; NONMMUT032192; NONMMUT032193; XM_003688953; NM_001136086; NM_009468; ENSMUST00000121805; ENSMUST00000135547; ENSMUST00000118043; ENSMUST00000025379; ENSMUST00000124207; ENSMUST00000118071; uc008euf.1; OTTMUST00000073512; uc008euh.2; uc008eui.2; BC023003; OTTMUST00000073510; OTTMUST00000073515; uc008eug.2; OTTMUST00000073511; OTTMUST00000073513; OTTMUST00000073514	NONCODE; RefSeq; ENSEMBL; UCSC Genes; Havana transcript; GenBank
TC1900000991.mm.1	6.28	6.89	0.23	0.14	-1.53	0.039354	0.03241	0.809834	0.952538	Cdc42ep2	CDC42 effector protein (Rho GTPase binding) 2	chr19	5917556 - 5924816	-	NM_026772; ENSMUST00000055458; uc008gfz.2; BC034884	Coding	NM_026772; ENSMUST00000055458; uc008gfz.2; BC034884	RefSeq; ENSEMBL; UCSC Genes; GenBank
TC1900000997.mm.1	11.35	12.13	0.06	0.51	-1.72	0.025197	0.016894	0.809834	0.952538	Gm8034; RP23-391B20.2	predicted gene 8034	chr19	6044691 - 6044822	-	ENSMUST00000178853; OTTMUST00000111689	Pseudogene	ENSMUST00000178853; OTTMUST00000111689	ENSEMBL; Havana transcript
TC1900001094.mm.1	12.79	13.38	0.22	0.19	-1.51	0.025492	0.122498	0.809834	0.952538		Non-coding transcript identified by NONCODE: Linc| cDNA, clone:Y1G0109D13, strand:unspecified.	chr19	10063632 - 10064017	-		NonCoding	NONMMUT033869; uc008gpa.1	NONCODE; UCSC Genes
