# Supplementary material for: Expression Profiling of mRNAs and Long Non-Coding RNAs in Aged Mouse Olfactory Bulb
Source: Sci Rep. 2017 May 18;7:2079. doi: 10.1038/s41598-017-02329-4 (PMC5437011; doi:10.1038/s41598-017-02329-4)
Supplement: Supplementary file 4 — Supplementary File 3 [file 41598_2017_2329_MOESM4_ESM.xls]

## Sheet: 6Mon VS 2Mon
Expression Profiling of mRNAs and Long Non-Coding RNAs in Aged Mouse Olfactory Bulb Ming Wang, Wei Liu, Jian Jiao, Jingyun Li, Chengshuo Wang, Luo Zhang
Term	Database	ID	P-Value	Corrected P-Value
Olfactory transduction	KEGG PATHWAY	mmu04740	7.0955e-06	0.0191809
Cadherin signaling pathway	PANTHER	P00012	3.64838e-05	0.0344772
Cell-Cell communication	Reactome	REACT_297226	0.000197667	0.0796901
Adherens junctions interactions	Reactome	REACT_308832	0.000204897	0.0796901
Neuronal System	Reactome	REACT_344904	0.00021082	0.0796901
Axon guidance	Reactome	REACT_317797	0.000371966	0.0910923
DNA methylation	Reactome	REACT_351456	0.000402091	0.0911943
Cell junction organization	Reactome	REACT_277804	0.000506224	0.0933942
Developmental Biology	Reactome	REACT_306462	0.000525876	0.0933942
Neurotransmitter Release Cycle	Reactome	REACT_329088	0.000571099	0.0933942
A tetrasaccharide linker sequence is required for GAG synthesis	Reactome	REACT_326072	0.000576507	0.0933942
Transmission across Chemical Synapses	Reactome	REACT_326212	0.000618533	0.0974189
Extracellular matrix organization	Reactome	REACT_300420	0.000830478	0.114358
Cell-cell junction organization	Reactome	REACT_281208	0.000832378	0.114358
Wnt signaling pathway	PANTHER	P00057	0.00124737	0.141373
Meiotic synapsis	Reactome	REACT_287050	0.00146176	0.141373
@@Meiotic Synapsis	Reactome	REACT_75800	0.00146176	0.141373
Chondroitin sulfate/dermatan sulfate metabolism	Reactome	REACT_333657	0.00146176	0.141373
ECM proteoglycans	Reactome	REACT_354321	0.00150143	0.141885
Meiotic Recombination	Reactome	REACT_27235	0.00212574	0.157218
Alcoholism	KEGG PATHWAY	mmu05034	0.00213506	0.157218
cAMP signaling pathway	KEGG PATHWAY	mmu04024	0.00223185	0.160185
Na+/Cl- dependent neurotransmitter transporters	Reactome	REACT_307956	0.00231175	0.162645
NoRC negatively regulates rRNA expression	Reactome	REACT_326896	0.00239827	0.163834
Amino acid transport across the plasma membrane	Reactome	REACT_301178	0.00239827	0.163834
Activation of NMDA receptor upon glutamate binding and postsynaptic events	Reactome	REACT_314206	0.00269531	0.165829
Chondroitin sulfate biosynthesis	Reactome	REACT_314166	0.00271995	0.165829
Elastic fibre formation	Reactome	REACT_334317	0.00301808	0.170923
Epigenetic regulation of gene expression	Reactome	REACT_300584	0.00405635	0.188521
Dermatan sulfate biosynthesis	Reactome	REACT_343463	0.00454926	0.193942
CS/DS degradation	Reactome	REACT_294584	0.00454926	0.193942
Syndecan interactions	Reactome	REACT_326610	0.00551044	0.212208
Meiosis	Reactome	REACT_300914	0.00555106	0.212208
Negative epigenetic regulation of rRNA expression	Reactome	REACT_283779	0.00556383	0.212208
HATs acetylate histones	Reactome	REACT_291621	0.00567081	0.212208
Heparan sulfate/heparin (HS-GAG) metabolism	Reactome	REACT_296343	0.00728253	0.241473
BMAL1:CLOCK,NPAS2 activates circadian gene expression	Reactome	REACT_344843	0.00803978	0.254668
N-Glycan antennae elongation	Reactome	REACT_308816	0.00947137	0.267177
CRMPs in Sema3A signaling	Reactome	REACT_314392	0.00947137	0.267177
Post NMDA receptor activation events	Reactome	REACT_350610	0.0108031	0.281575
Focal adhesion	KEGG PATHWAY	mmu04510	0.0110997	0.283491
Transport of inorganic cations/anions and amino acids/oligopeptides	Reactome	REACT_277017	0.0113271	0.284848
SLC-mediated transmembrane transport	Reactome	REACT_324275	0.0124981	0.297749
@@Axon guidance	KEGG PATHWAY	mmu04360	0.0138176	0.305907
GABA synthesis, release, reuptake and degradation	Reactome	REACT_319523	0.0146084	0.313692
Alzheimer disease-presenilin pathway	PANTHER	P00004	0.0155439	0.318277
Platelet degranulation	Reactome	REACT_307071	0.0156515	0.318277
Crosslinking of collagen fibrils	Reactome	REACT_299762	0.0156612	0.318277
Systemic lupus erythematosus	KEGG PATHWAY	mmu05322	0.0187352	0.335539
N-glycan antennae elongation in the medial/trans-Golgi	Reactome	REACT_283113	0.0187517	0.335539
Proximal tubule bicarbonate reclamation	KEGG PATHWAY	mmu04964	0.0189434	0.335539
Nectin/Necl trans heterodimerization	Reactome	REACT_310872	0.0198067	0.344491
Response to elevated platelet cytosolic Ca2+	Reactome	REACT_318580	0.0204542	0.350379
Mineral absorption	KEGG PATHWAY	mmu04978	0.0208614	0.350986
Signaling by Robo receptor	Reactome	REACT_319443	0.0234784	0.362441
Olfactory Signaling Pathway	Reactome	REACT_325400	0.0234784	0.362441
Netrin mediated repulsion signals	Reactome	REACT_337259	0.0243545	0.362441
Retinoid cycle disease events	Reactome	REACT_306607	0.0243545	0.362441
VEGFR2 mediated vascular permeability	Reactome	REACT_321965	0.0260609	0.368684
CDP-diacylglycerol biosynthesis II	BioCyc	PWY0-1319	0.0265461	0.368684
Mus musculus biological processes	Reactome	REACT_264002	0.027916	0.371795
Semaphorin interactions	Reactome	REACT_288138	0.0286958	0.378384
Pyrimidine Metabolism	PANTHER	P02771	0.0290069	0.381599
NOTCH2 intracellular domain regulates transcription	Reactome	REACT_278898	0.0292821	0.38344
Role of Abl in Robo-Slit signaling	Reactome	REACT_271985	0.0292821	0.38344
Melanogenesis	KEGG PATHWAY	mmu04916	0.0300349	0.388687
L1CAM interactions	Reactome	REACT_302308	0.0300599	0.388687
phosphatidylglycerol biosynthesis I (plastidic)	BioCyc	PWY4FS-7	0.0302772	0.388745
CDP-diacylglycerol biosynthesis I	BioCyc	PWY-5667	0.0302772	0.388745
Basigin interactions	Reactome	REACT_323105	0.0316626	0.395525
CREB phosphorylation through the activation of Ras	Reactome	REACT_327612	0.0316626	0.395525
Transport of glucose and other sugars, bile salts and organic acids, metal ions and amine compounds	Reactome	REACT_346270	0.0328537	0.396342
phosphatidylglycerol biosynthesis II (non-plastidic)	BioCyc	PWY4FS-8	0.0342043	0.409153
Platelet activation, signaling and aggregation	Reactome	REACT_301119	0.0343246	0.409727
Thyroid cancer	KEGG PATHWAY	mmu05216	0.0363368	0.419209
@@chondroitin sulfate biosynthesis	BioCyc	PWY-6569	0.0383193	0.427697
Circadian rhythm	KEGG PATHWAY	mmu04710	0.0393106	0.433846
Diseases of glycosylation	Reactome	REACT_316095	0.0393788	0.433846
Defective B4GALT1 causes B4GALT1-CDG (CDG-2d)	Reactome	REACT_289858	0.0393788	0.433846
Microtubule-dependent trafficking of connexons from Golgi to the plasma membrane	Reactome	REACT_307151	0.0401908	0.441067
Other types of O-glycan biosynthesis	KEGG PATHWAY	mmu00514	0.0424041	0.452763
Nuclear Receptor transcription pathway	Reactome	REACT_276696	0.0452093	0.461868
Glycogen breakdown (glycogenolysis)	Reactome	REACT_292811	0.046131	0.463351
Transport of connexons to the plasma membrane	Reactome	REACT_352700	0.046131	0.463351
Basal cell carcinoma	KEGG PATHWAY	mmu05217	0.0462562	0.463351
Signaling by NOTCH	Reactome	REACT_294733	0.0471664	0.467541
Non-integrin membrane-ECM interactions	Reactome	REACT_320075	0.0478323	0.467705
disassembly of the destruction complex and recruitment of AXIN to the membrane	Reactome	REACT_317277	0.048166	0.467705
Cell adhesion molecules (CAMs)	KEGG PATHWAY	mmu04514	0.0484203	0.467705

## Sheet: 20Mon VS 6Mon
Expression Profiling of mRNAs and Long Non-Coding RNAs in Aged Mouse Olfactory Bulb Ming Wang, Wei Liu, Jian Jiao, Jingyun Li, Chengshuo Wang, Luo Zhang
Term	Database	ID	P-Value	Corrected P-Value
Eukaryotic Translation Elongation	Reactome	REACT_347026	9.33559e-08	0.000585528
Peptide chain elongation	Reactome	REACT_311765	3.33886e-07	0.00104707
Eukaryotic Translation Termination	Reactome	REACT_319670	1.69573e-06	0.00325923
Nonsense Mediated Decay (NMD) independent of the Exon Junction Complex (EJC)	Reactome	REACT_302277	3.01089e-06	0.00325923
Nonsense-Mediated Decay (NMD)	Reactome	REACT_351354	3.97783e-06	0.00325923
Nonsense Mediated Decay (NMD) enhanced by the Exon Junction Complex (EJC)	Reactome	REACT_279505	3.97783e-06	0.00325923
Meiotic synapsis	Reactome	REACT_287050	4.6499e-06	0.00325923
Meiosis	Reactome	REACT_300914	4.84139e-06	0.00325923
Meiotic Recombination	Reactome	REACT_27235	5.19647e-06	0.00325923
Formation of a pool of free 40S subunits	Reactome	REACT_308559	5.73448e-06	0.0032697
DNA methylation	Reactome	REACT_351456	6.98883e-06	0.00365283
L13a-mediated translational silencing of Ceruloplasmin expression	Reactome	REACT_340387	1.52625e-05	0.00736358
GTP hydrolysis and joining of the 60S ribosomal subunit	Reactome	REACT_292264	1.83279e-05	0.00821092
SRP-dependent cotranslational protein targeting to membrane	Reactome	REACT_331340	2.6124e-05	0.0109233
NoRC negatively regulates rRNA expression	Reactome	REACT_326896	2.99298e-05	0.0117325
Cap-dependent Translation Initiation	Reactome	REACT_350437	3.37506e-05	0.0117602
Eukaryotic Translation Initiation	Reactome	REACT_312300	3.37506e-05	0.0117602
Translation	Reactome	REACT_279949	4.13703e-05	0.0136566
Epigenetic regulation of gene expression	Reactome	REACT_300584	6.10083e-05	0.0182211
Negative epigenetic regulation of rRNA expression	Reactome	REACT_283779	6.49469e-05	0.0185158
HATs acetylate histones	Reactome	REACT_291621	9.39377e-05	0.0237422
Ribosome	KEGG PATHWAY	mmu03010	0.000104481	0.025204
Mus musculus biological processes	Reactome	REACT_264002	0.000211059	0.0472773
Systemic lupus erythematosus	KEGG PATHWAY	mmu05322	0.000248146	0.0536679
Alcoholism	KEGG PATHWAY	mmu05034	0.000553905	0.102179
Gene Expression	Reactome	REACT_322976	0.00198095	0.282375
Chromatin modifying enzymes	Reactome	REACT_302004	0.00207364	0.282736
Chromatin organization	Reactome	REACT_297759	0.00207364	0.282736
Metabolism of proteins	Reactome	REACT_298038	0.00443316	0.419621
Viral carcinogenesis	KEGG PATHWAY	mmu05203	0.00481825	0.422959
Arginine and proline metabolism	KEGG PATHWAY	mmu00330	0.00644788	0.463704
GPCR ligand binding	Reactome	REACT_342240	0.00647881	0.463704
Defective ACTH causes Obesity and Pro-opiomelanocortinin deficiency (POMCD)	Reactome	REACT_277183	0.00647881	0.463704
Formation of the ternary complex, and subsequently, the 43S complex	Reactome	REACT_283953	0.00650606	0.463704
Oxidative Stress Induced Senescence	Reactome	REACT_305463	0.00905546	0.485435
citrulline biosynthesis	BioCyc	CITRULBIO-PWY	0.00956789	0.502173
PRC2 methylates histones and DNA	Reactome	REACT_298576	0.0103094	0.510615
Neuroactive ligand-receptor interaction	KEGG PATHWAY	mmu04080	0.0107132	0.510615
Hippo signaling pathway	KEGG PATHWAY	mmu04390	0.0109465	0.516214
Translation initiation complex formation	Reactome	REACT_292503	0.011208	0.51885
Ribosomal scanning and start codon recognition	Reactome	REACT_305839	0.0120349	0.530494
Activation of the mRNA upon binding of the cap-binding complex and eIFs, and subsequent binding to 43S	Reactome	REACT_298277	0.0120349	0.530494
FGFR1 ligand binding and activation	Reactome	REACT_306366	0.0121085	0.530494
Amyloids	Reactome	REACT_342573	0.0131296	0.530494
Cellular responses to stress	Reactome	REACT_277557	0.0140678	0.530494
Cadherin signaling pathway	PANTHER	P00012	0.0154868	0.533698
FGFR1b ligand binding and activation	Reactome	REACT_289551	0.0159211	0.536696
RNA Polymerase I Promoter Opening	Reactome	REACT_341392	0.0178741	0.536696
Class A/1 (Rhodopsin-like receptors)	Reactome	REACT_275529	0.0179129	0.536696
PKMTs methylate histone lysines	Reactome	REACT_278269	0.01831	0.536696
Activated point mutants of FGFR2	Reactome	REACT_349060	0.0190381	0.536696
FGFR2 ligand binding and activation	Reactome	REACT_303436	0.0190381	0.536696
Signaling by FGFR2 mutants	Reactome	REACT_292210	0.0190381	0.536696
RMTs methylate histone arginines	Reactome	REACT_319868	0.0190529	0.536696
TGF-beta receptor signaling activates SMADs	Reactome	REACT_297798	0.0196593	0.540803
FGFR2b ligand binding and activation	Reactome	REACT_297015	0.0208245	0.553437
PI3K Cascade	Reactome	REACT_332866	0.0214815	0.558272
FGF signaling pathway	PANTHER	P00021	0.0244871	0.562704
Signaling by Type 1 Insulin-like Growth Factor 1 Receptor (IGF1R)	Reactome	REACT_282332	0.0249413	0.562704
IGF1R signaling cascade	Reactome	REACT_304607	0.0249413	0.562704
Insulin receptor signalling cascade	Reactome	REACT_308506	0.0261731	0.577671
FGFR3b ligand binding and activation	Reactome	REACT_317910	0.0262664	0.577671
Synthesis, secretion, and inactivation of Glucagon-like Peptide-1 (GLP-1)	Reactome	REACT_324802	0.0277467	0.585333
SIRT1 negatively regulates rRNA Expression	Reactome	REACT_300687	0.0278738	0.585333
EGF receptor signaling pathway	PANTHER	P00018	0.027913	0.585333
Peptide ligand-binding receptors	Reactome	REACT_319210	0.0299355	0.586735
superpathway of citrulline metabolism	BioCyc	PWY-5004	0.0301383	0.587717
Cell adhesion molecules (CAMs)	KEGG PATHWAY	mmu04514	0.0310608	0.592137
Synthesis of diphthamide-EEF2	Reactome	REACT_333333	0.0322118	0.606705
TGF-beta signaling pathway	PANTHER	P00052	0.0324325	0.607213
Negative regulation of FGFR signaling	Reactome	REACT_332023	0.0351912	0.622246
Metabolic disorders of biological oxidation enzymes	Reactome	REACT_311506	0.0372935	0.635607
Signaling pathways regulating pluripotency of stem cells	KEGG PATHWAY	mmu04550	0.0377562	0.635607
Incretin synthesis, secretion, and inactivation	Reactome	REACT_278571	0.0382277	0.635607
FGFR ligand binding and activation	Reactome	REACT_313811	0.0382277	0.635607
Formation of annular gap junctions	Reactome	REACT_291802	0.0386271	0.635607
Regulation of gene expression by Hypoxia-inducible Factor	Reactome	REACT_303732	0.0386271	0.635607
Role of Abl in Robo-Slit signaling	Reactome	REACT_271985	0.0386271	0.635607
TRP channels	Reactome	REACT_319309	0.0421081	0.635607
Calcitonin-like ligand receptors	Reactome	REACT_301868	0.0454799	0.646826
Gap junction degradation	Reactome	REACT_280776	0.0454799	0.646826
Cellular Senescence	Reactome	REACT_300569	0.0477264	0.655241
IRS-mediated signalling	Reactome	REACT_311807	0.0485774	0.655241
Class B/2 (Secretin family receptors)	Reactome	REACT_335449	0.0494371	0.655241
trans, trans-farnesyl diphosphate biosynthesis	BioCyc	PWY-5123	0.089071	0.741904

## Sheet: 20Mon VS 2Mon
Expression Profiling of mRNAs and Long Non-Coding RNAs in Aged Mouse Olfactory Bulb Ming Wang, Wei Liu, Jian Jiao, Jingyun Li, Chengshuo Wang, Luo Zhang
Term	Database	ID	P-Value	Corrected P-Value
Olfactory transduction	KEGG PATHWAY	mmu04740	1.1909e-14	8.87103e-11
Ribosome	KEGG PATHWAY	mmu03010	3.94354e-05	0.0146877
A tetrasaccharide linker sequence is required for GAG synthesis	Reactome	REACT_326072	0.000287772	0.0669878
GPCR downstream signaling	Reactome	REACT_272340	0.000397407	0.0853384
Cadherin signaling pathway	PANTHER	P00012	0.00048497	0.0926293
Wnt signaling pathway	PANTHER	P00057	0.000754808	0.107001
Signaling by GPCR	Reactome	REACT_320962	0.00102685	0.119952
ECM proteoglycans	Reactome	REACT_354321	0.00118415	0.126011
Heparan sulfate/heparin (HS-GAG) metabolism	Reactome	REACT_296343	0.00202945	0.167971
Axon guidance	Reactome	REACT_317797	0.00262421	0.180998
Dermatan sulfate biosynthesis	Reactome	REACT_343463	0.00363611	0.199157
CS/DS degradation	Reactome	REACT_294584	0.00363611	0.199157
Extracellular matrix organization	Reactome	REACT_300420	0.00396104	0.206334
Formation of the ternary complex, and subsequently, the 43S complex	Reactome	REACT_283953	0.00406205	0.207047
DNA methylation	Reactome	REACT_351456	0.00529249	0.240389
oleate biosynthesis II (animals)	BioCyc	PWY-5996	0.00557997	0.25191
Chondroitin sulfate/dermatan sulfate metabolism	Reactome	REACT_333657	0.00724664	0.285747
Eicosanoid ligand-binding receptors	Reactome	REACT_306223	0.0073256	0.285747
BMAL1:CLOCK,NPAS2 activates circadian gene expression	Reactome	REACT_344843	0.0073256	0.285747
Developmental Biology	Reactome	REACT_306462	0.00765697	0.286617
Ribosomal scanning and start codon recognition	Reactome	REACT_305839	0.00893474	0.298512
Translation initiation complex formation	Reactome	REACT_292503	0.00893474	0.298512
Regulation of KIT signaling	Reactome	REACT_354765	0.00895568	0.298512
Activation of the mRNA upon binding of the cap-binding complex and eIFs, and subsequent binding to 43S	Reactome	REACT_298277	0.00987913	0.303742
Syndecan interactions	Reactome	REACT_326610	0.00989583	0.303742
Viral myocarditis	KEGG PATHWAY	mmu05416	0.00995408	0.303742
MicroRNAs in cancer	KEGG PATHWAY	mmu05206	0.0100402	0.304023
Amino acid synthesis and interconversion (transamination)	Reactome	REACT_309077	0.0108051	0.309667
The canonical retinoid cycle in rods (twilight vision)	Reactome	REACT_280597	0.0108051	0.309667
Retinoid cycle disease events	Reactome	REACT_306607	0.0111862	0.312986
Metabolism of proteins	Reactome	REACT_298038	0.0135225	0.335578
Prostanoid ligand receptors	Reactome	REACT_301895	0.0144256	0.342529
Purine catabolism	Reactome	REACT_277717	0.0144256	0.342529
Role of Abl in Robo-Slit signaling	Reactome	REACT_271985	0.0144256	0.342529
Other semaphorin interactions	Reactome	REACT_280605	0.015201	0.351896
D-myo-inositol-5-phosphate metabolism	BioCyc	PWY-6367	0.0158815	0.355946
Adherens junctions interactions	Reactome	REACT_308832	0.0166904	0.356152
Taste transduction	KEGG PATHWAY	mmu04742	0.0169255	0.356152
Cell adhesion molecules (CAMs)	KEGG PATHWAY	mmu04514	0.0175601	0.36134
Chondroitin sulfate biosynthesis	Reactome	REACT_314166	0.0205809	0.390094
Circadian Clock	Reactome	REACT_24972	0.0210228	0.393464
Autoimmune thyroid disease	KEGG PATHWAY	mmu05320	0.0236655	0.413428
guanosine nucleotides degradation III	BioCyc	PWY-6608	0.0250018	0.426176
Signal Transduction	Reactome	REACT_284558	0.0254612	0.42965
Amino acid transport across the plasma membrane	Reactome	REACT_301178	0.0260278	0.430848
NCAM1 interactions	Reactome	REACT_319054	0.0260278	0.430848
Signaling by Robo receptor	Reactome	REACT_319443	0.026995	0.439052
Elastic fibre formation	Reactome	REACT_334317	0.0317348	0.474684
NGF processing	Reactome	REACT_317611	0.03216	0.477324
Endosomal/Vacuolar pathway	Reactome	REACT_342269	0.03216	0.477324
Allograft rejection	KEGG PATHWAY	mmu05330	0.0321676	0.477324
Graft-versus-host disease	KEGG PATHWAY	mmu05332	0.0321676	0.477324
Phosphatidylinositol signaling system	KEGG PATHWAY	mmu04070	0.0344779	0.48197
Neuronal System	Reactome	REACT_344904	0.0346755	0.48197
Hematopoietic cell lineage	KEGG PATHWAY	mmu04640	0.036627	0.48197
Glutamatergic synapse	KEGG PATHWAY	mmu04724	0.0374734	0.48197
Trafficking of GluR2-containing AMPA receptors	Reactome	REACT_322343	0.0377864	0.48197
Glutamate Binding, Activation of AMPA Receptors and Synaptic Plasticity	Reactome	REACT_283712	0.0377864	0.48197
Trafficking of AMPA receptors	Reactome	REACT_354106	0.0377864	0.48197
Purine metabolism	PANTHER	P02769	0.0378902	0.482468
Semaphorin interactions	Reactome	REACT_288138	0.038864	0.486767
Non-integrin membrane-ECM interactions	Reactome	REACT_320075	0.0410538	0.492447
Mucin type O-Glycan biosynthesis	KEGG PATHWAY	mmu00512	0.0435549	0.500939
CRMPs in Sema3A signaling	Reactome	REACT_314392	0.0438785	0.502848
Cell-cell junction organization	Reactome	REACT_281208	0.0453378	0.510311
Crosslinking of collagen fibrils	Reactome	REACT_299762	0.0465942	0.510311
Linoleic acid (LA) metabolism	Reactome	REACT_313684	0.0465942	0.510311
Antigen Presentation: Folding, assembly and peptide loading of class I MHC	Reactome	REACT_339401	0.0477362	0.510311
