# Supplementary material for: Expression Profiling of mRNAs and Long Non-Coding RNAs in Aged Mouse Olfactory Bulb
Source: Sci Rep. 2017 May 18;7:2079. doi: 10.1038/s41598-017-02329-4 (PMC5437011; doi:10.1038/s41598-017-02329-4)
Supplement: Supplementary file 5 — Supplementary File 4 [file 41598_2017_2329_MOESM5_ESM.xls]

## Sheet: Sheet1
Expression Profiling of mRNAs and Long Non-Coding RNAs in Aged Mouse Olfactory Bulb Ming Wang, Wei Liu, Jian Jiao, Jingyun Li, Chengshuo Wang, Luo Zhang
Number	LncRNA Symbol	LncRNA Source	GS<br> follow link to MSigDB	SIZE	ES	NES	NOM p-val	FDR q-val	FWER p-val	RANK AT MAX	LEADING EDGE
1	NONMMUT000384 *	NONCODE	KEGG_NEUROACTIVE_LIGAND_RECEPTOR_INTERACTION	10	-0.677571	-1.18958	0	0.0967742	0	49	tags=60%, list=16%, signal=69%
2	NONMMUT004524 *	NONCODE	KEGG_NEUROACTIVE_LIGAND_RECEPTOR_INTERACTION	10	-0.678341	-1.38339	0	0.099289	0.118	45	tags=50%, list=16%, signal=57%
3	NONMMUT032040	NONCODE	KEGG_PATHWAYS_IN_CANCER	5	-0.673996	-1.29207	0	0.599799	0.305	39	tags=40%, list=6%, signal=42%
4	NONMMUT026201	NONCODE	KEGG_PATHWAYS_IN_CANCER	9	0.685584	1.14524	0	0.695063	0.646	95	tags=78%, list=14%, signal=90%
5	NONMMUT062055	NONCODE	KEGG_NATURAL_KILLER_CELL_MEDIATED_CYTOTOXICITY	5	-0.64136	-1.30921	0	0.521125	0.136	19	tags=40%, list=3%, signal=41%
6	NONMMUT014958	NONCODE	KEGG_NEUROTROPHIN_SIGNALING_PATHWAY	5	0.757512	1.20005	0	1	0.503	116	tags=60%, list=10%, signal=67%
7	NONMMUT014967	NONCODE	KEGG_GAP_JUNCTION	5	0.891374	1.2114	0	1	0.549	72	tags=100%, list=11%, signal=112%
8	NONMMUT058145	NONCODE	KEGG_NEUROTROPHIN_SIGNALING_PATHWAY	5	0.749871	1.17437	0	1	0.756	95	tags=60%, list=11%, signal=67%
9	NONMMUT058737	NONCODE	KEGG_FOCAL_ADHESION	6	0.808905	1.13314	0	1	0.495	108	tags=100%, list=20%, signal=123%
10	NONMMUT065579	NONCODE	KEGG_T_CELL_RECEPTOR_SIGNALING_PATHWAY	5	0.569539	1.37048	0	1	0.498	194	tags=40%, list=9%, signal=44%
			KEGG_FOCAL_ADHESION	7	0.897065	1.22798	0	1	0.711	194	tags=71%, list=9%, signal=78%
11	NONMMUT012750	NONCODE	KEGG_FOCAL_ADHESION	5	0.819595	1.2392	0	1	0.567	102	tags=60%, list=9%, signal=66%
			KEGG_WNT_SIGNALING_PATHWAY	6	0.653376	1.18857	0	1	0.683	116	tags=50%, list=11%, signal=56%
12	ENSMUST00000061226	ENSEMBL	KEGG_T_CELL_RECEPTOR_SIGNALING_PATHWAY	5	0.450977	1.24295	0	1	0.462	145	tags=40%, list=13%, signal=46%
13	ENSMUST00000183172	ENSEMBL	KEGG_JAK_STAT_SIGNALING_PATHWAY	6	0.40625	1.28895	0	0.746152	0.401	271	tags=100%, list=60%, signal=245%
14	ENSMUST00000100699	ENSEMBL	KEGG_REGULATION_OF_ACTIN_CYTOSKELETON	6	0.611554	1.24217	0	0.906398	0.553	215	tags=67%, list=20%, signal=83%
			KEGG_JAK_STAT_SIGNALING_PATHWAY	10	0.429644	1.4461	0	1	0.24	617	tags=100%, list=57%, signal=232%
			KEGG_FOCAL_ADHESION	5	0.850607	1.25239	0	1	0.5	164	tags=100%, list=15%, signal=117%
15	ENSMUST00000119949	ENSEMBL	KEGG_WNT_SIGNALING_PATHWAY	7	0.615154	1.18548	0	0.816088	0.699	147	tags=43%, list=11%, signal=48%
			KEGG_FOCAL_ADHESION	5	0.856164	1.25795	0	1	0.65	193	tags=100%, list=15%, signal=117%
16	ENSMUST00000171180	ENSEMBL	KEGG_SMALL_CELL_LUNG_CANCER	5	0.815618	1.21692	0	0.602198	0.553	141	tags=80%, list=17%, signal=95%
			KEGG_TOLL_LIKE_RECEPTOR_SIGNALING_PATHWAY	7	0.786327	1.29341	0	1	0.273	141	tags=86%, list=17%, signal=102%
			KEGG_FOCAL_ADHESION	8	0.80129	1.24559	0	1	0.553	141	tags=75%, list=17%, signal=89%
17	ENSMUST00000178853	ENSEMBL	KEGG_T_CELL_RECEPTOR_SIGNALING_PATHWAY	5	0.541124	1.38718	0	1	0.439	191	tags=40%, list=12%, signal=45%
			KEGG_PPAR_SIGNALING_PATHWAY	6	0.892047	1.33067	0	1	0.551	51	tags=67%, list=3%, signal=69%
* The asterisk represents significantly associated with certain gene sets with p-value<0.05 and FDR<0.25
