# Supplementary material for: Expression Profiling of mRNAs and Long Non-Coding RNAs in Aged Mouse Olfactory Bulb
Source: Sci Rep. 2017 May 18;7:2079. doi: 10.1038/s41598-017-02329-4 (PMC5437011; doi:10.1038/s41598-017-02329-4)
Supplement: Supplementary file 6 — Supplementary File 5 [file 41598_2017_2329_MOESM6_ESM.xls]

## Sheet: Sheet1
Expression Profiling of mRNAs and Long Non-Coding RNAs in Aged Mouse Olfactory Bulb Ming Wang, Wei Liu, Jian Jiao, Jingyun Li, Chengshuo Wang, Luo Zhang
Number	LncRNA Symbol	LncRNA Source	GS<br> follow link to MSigDB	SIZE	ES	NES	NOM p-val	FDR q-val	FWER p-val	RANK AT MAX	LEADING EDGE
1	NONMMUT043504	NONCODE	KEGG_SYSTEMIC_LUPUS_ERYTHEMATOSUS	9	-0.782842	-1.18298	0	0.538803	0.362	172	tags=100%, list=23%, signal=128%
2	NONMMUT011537	NONCODE	KEGG_WNT_SIGNALING_PATHWAY	13	-0.433215	-1.31167	0	1	0.674	53	tags=15%, list=3%, signal=16%
3	NONMMUT052382	NONCODE	KEGG_SYSTEMIC_LUPUS_ERYTHEMATOSUS	9	-0.779596	-1.20564	0	1	0.683	239	tags=100%, list=23%, signal=128%
4	NONMMUT018197	NONCODE	KEGG_PANCREATIC_CANCER	9	-0.434649	-1.22752	0	1	0.946	60	tags=22%, list=3%, signal=23%
5	NONMMUT004109	NONCODE	KEGG_FOCAL_ADHESION	13	0.619924	1.28166	0	0.864147	0.75	148	tags=23%, list=8%, signal=25%
			KEGG_AXON_GUIDANCE	8	0.367254	1.27123	0	0.474333	0.796	59	tags=13%, list=3%, signal=13%
			KEGG_PANCREATIC_CANCER	5	-0.904233	-1.32831	0	1	0.748	10	tags=40%, list=1%, signal=40%
			KEGG_LEISHMANIA_INFECTION	5	-0.83054	-1.30416	0	0.752367	0.748	10	tags=20%, list=1%, signal=20%
			KEGG_RIBOSOME	12	-0.695436	-1.30146	0	0.610132	0.748	240	tags=58%, list=13%, signal=67%
			KEGG_OOCYTE_MEIOSIS	5	-0.609086	-1.23619	0	0.694722	0.895	38	tags=20%, list=2%, signal=20%
6	NONMMUT005249	NONCODE	KEGG_TASTE_TRANSDUCTION	26	0.534254	1.56299	0	1	0.295	4770	tags=27%, list=12%, signal=31%
			KEGG_MATURITY_ONSET_DIABETES_OF_THE_YOUNG	23	0.392491	1.39175	0	1	0.709	2285	tags=9%, list=6%, signal=9%
			KEGG_ONE_CARBON_POOL_BY_FOLATE	17	0.613155	1.36523	0	1	0.709	10945	tags=53%, list=28%, signal=74%
			KEGG_TRYPTOPHAN_METABOLISM	38	0.596774	1.35936	0	1	0.709	3828	tags=26%, list=10%, signal=29%
			KEGG_DRUG_METABOLISM_OTHER_ENZYMES	23	0.441859	1.3401	0	1	0.709	6913	tags=30%, list=18%, signal=37%
			KEGG_PHENYLALANINE_METABOLISM	16	0.648549	1.2849	0	1	0.751	7222	tags=44%, list=19%, signal=54%
			KEGG_REGULATION_OF_AUTOPHAGY	29	0.438517	1.26366	0	1	0.815	9515	tags=52%, list=24%, signal=68%
			KEGG_FOLATE_BIOSYNTHESIS	10	-0.555582	-1.41287	0	1	0.693	15406	tags=60%, list=40%, signal=99%
7	NONMMUT017500	NONCODE	KEGG_PROPANOATE_METABOLISM	9	0.720288	1.50755	0	1	0.555	626	tags=89%, list=25%, signal=119%
			KEGG_FATTY_ACID_METABOLISM	8	0.673013	1.44215	0	1	0.753	626	tags=88%, list=25%, signal=117%
			KEGG_PYRUVATE_METABOLISM	5	0.675814	1.4058	0	1	0.753	626	tags=80%, list=25%, signal=107%
8	NONMMUT020278	NONCODE	KEGG_PROPANOATE_METABOLISM	9	0.73659	1.52688	0	1	0.493	668	tags=89%, list=24%, signal=116%
			KEGG_FATTY_ACID_METABOLISM	9	0.700402	1.40499	0	1	0.696	668	tags=89%, list=24%, signal=116%
			KEGG_BETA_ALANINE_METABOLISM	5	0.737879	1.38135	0	1	0.745	668	tags=80%, list=24%, signal=105%
9	NONMMUT025851	NONCODE	KEGG_PROPANOATE_METABOLISM	10	0.711114	1.42592	0	1	0.547	676	tags=90%, list=27%, signal=122%
			KEGG_BETA_ALANINE_METABOLISM	7	0.65682	1.35243	0	1	0.603	676	tags=71%, list=27%, signal=97%
10	NONMMUT026199	NONCODE	KEGG_HYPERTROPHIC_CARDIOMYOPATHY_HCM	12	0.584916	1.50758	0	0.957931	0.389	878	tags=42%, list=25%, signal=55%
			KEGG_DILATED_CARDIOMYOPATHY	12	0.600813	1.45245	0	0.846893	0.535	878	tags=42%, list=25%, signal=55%
			KEGG_PROXIMAL_TUBULE_BICARBONATE_RECLAMATION	6	0.708452	1.39379	0	0.780441	0.628	551	tags=50%, list=15%, signal=59%
			KEGG_TYROSINE_METABOLISM	7	0.711701	1.38654	0	0.642688	0.628	295	tags=43%, list=8%, signal=47%
			KEGG_TASTE_TRANSDUCTION	5	0.653415	1.23838	0	0.881329	0.799	934	tags=60%, list=26%, signal=81%
			KEGG_LONG_TERM_DEPRESSION	11	0.536251	1.21762	0	0.815025	0.799	629	tags=36%, list=18%, signal=44%
			KEGG_ARRHYTHMOGENIC_RIGHT_VENTRICULAR_CARDIOMYOPATHY_ARVC	6	0.573463	1.18643	0	0.750802	0.799	878	tags=50%, list=25%, signal=66%
			KEGG_CELL_ADHESION_MOLECULES_CAMS	18	0.718713	1.06991	0	0.579179	0.898	703	tags=67%, list=20%, signal=83%
11	NONMMUT037648	NONCODE	KEGG_COLORECTAL_CANCER	6	-0.702558	-1.29552	0	1	0.638	43	tags=33%, list=4%, signal=34%
			KEGG_CHRONIC_MYELOID_LEUKEMIA	6	-0.552389	-1.26212	0	1	0.731	43	tags=33%, list=4%, signal=34%
12	NONMMUT048938	NONCODE	KEGG_PROPANOATE_METABOLISM	9	0.745417	1.57999	0	1	0.425	694	tags=89%, list=23%, signal=115%
			KEGG_BETA_ALANINE_METABOLISM	6	0.674506	1.51126	0	1	0.623	694	tags=67%, list=23%, signal=86%
			KEGG_FATTY_ACID_METABOLISM	9	0.709228	1.36898	0	1	0.813	694	tags=89%, list=23%, signal=115%
			KEGG_LYSINE_DEGRADATION	7	0.664894	1.36011	0	1	0.813	694	tags=71%, list=23%, signal=92%
13	NONMMUT055891	NONCODE	KEGG_PROPANOATE_METABOLISM	9	0.755325	1.58644	0	1	0.449	687	tags=89%, list=22%, signal=113%
			KEGG_FATTY_ACID_METABOLISM	9	0.719137	1.42681	0	1	0.745	687	tags=89%, list=22%, signal=113%
			KEGG_LYSINE_DEGRADATION	7	0.674824	1.38555	0	1	0.789	687	tags=71%, list=22%, signal=91%
			KEGG_PYRIMIDINE_METABOLISM	12	0.364737	1.20437	0	0.817885	0.886	1293	tags=67%, list=41%, signal=113%
14	NONMMUT060091	NONCODE	KEGG_PROPANOATE_METABOLISM	8	0.793942	1.50295	0	1	0.615	649	tags=88%, list=18%, signal=106%
			KEGG_PYRUVATE_METABOLISM	8	0.587272	1.43723	0	0.917065	0.754	603	tags=38%, list=16%, signal=45%
			KEGG_SPHINGOLIPID_METABOLISM	9	0.61398	1.40258	0	0.558377	0.754	703	tags=44%, list=19%, signal=55%
			KEGG_ARACHIDONIC_ACID_METABOLISM	10	0.479605	1.29544	0	0.65181	0.806	796	tags=40%, list=22%, signal=51%
			KEGG_PYRIMIDINE_METABOLISM	12	0.514406	1.18673	0	0.791986	0.952	1093	tags=58%, list=30%, signal=83%
15	ENSMUST00000116777	ENSEMBL	KEGG_TASTE_TRANSDUCTION	26	0.534254	1.60537	0	1	0.26	4770	tags=27%, list=12%, signal=31%
			KEGG_MATURITY_ONSET_DIABETES_OF_THE_YOUNG	23	0.392491	1.40346	0	1	0.705	2285	tags=9%, list=6%, signal=9%
			KEGG_TRYPTOPHAN_METABOLISM	38	0.596774	1.38235	0	1	0.705	3828	tags=26%, list=10%, signal=29%
			KEGG_ONE_CARBON_POOL_BY_FOLATE	17	0.613155	1.37558	0	1	0.705	10945	tags=53%, list=28%, signal=74%
			KEGG_DRUG_METABOLISM_OTHER_ENZYMES	23	0.441859	1.34708	0	1	0.705	6913	tags=30%, list=18%, signal=37%
			KEGG_PHENYLALANINE_METABOLISM	16	0.648549	1.30984	0	0.979842	0.752	7222	tags=44%, list=19%, signal=54%
			KEGG_REGULATION_OF_AUTOPHAGY	29	0.438517	1.2726	0	1	0.797	9515	tags=52%, list=24%, signal=68%
			KEGG_FOLATE_BIOSYNTHESIS	10	-0.555582	-1.42247	0	1	0.704	15406	tags=60%, list=40%, signal=99%
16	ENSMUST00000157712	ENSEMBL	KEGG_COMPLEMENT_AND_COAGULATION_CASCADES	5	0.472388	1.37319	0	0.606788	0.323	711	tags=100%, list=53%, signal=211%
			KEGG_MELANOGENESIS	6	0.774467	1.26814	0	0.45771	0.604	45	tags=50%, list=3%, signal=52%
			KEGG_WNT_SIGNALING_PATHWAY	7	0.849151	1.24417	0	0.430209	0.658	45	tags=43%, list=3%, signal=44%
17	ENSMUST00000178909	ENSEMBL	KEGG_PURINE_METABOLISM	7	0.404687	1.26957	0	1	0.7	946	tags=100%, list=60%, signal=247%
			KEGG_FC_GAMMA_R_MEDIATED_PHAGOCYTOSIS	6	0.787975	1.18371	0	1	0.852	340	tags=100%, list=21%, signal=127%
